# Supplementary material for: Application of a circular-shaped pulsed field ablation catheter with magnetic sensors for pulmonary vein isolation: a multi-centre clinical study report
Source: Europace. 2024 Apr 8;26(4):euae068. doi: 10.1093/europace/euae068 (PMC10999647; doi:10.1093/europace/euae068)
Supplement: euae068_Supplementary_Data [file euae068_supplementary_data.zip]

Archive with 2 entries (2 files):
- 00-PFA-Raw data table.xlsx
- 01-PFA-Ablation parameters.xlsx
