# Supplementary material for: Application of a circular-shaped pulsed field ablation catheter with magnetic sensors for pulmonary vein isolation: a multi-centre clinical study report
Source: Europace. 2024 Apr 8;26(4):euae068. doi: 10.1093/europace/euae068 (PMC10999647; doi:10.1093/europace/euae068)
Supplement: euae068_Supplementary_Data [file euae068_supplementary_data.zip › 00-PFA-Raw data table.xlsx]

## Sheet: Sheet2
中心	中心名称	筛选号	姓名	研究者	知情时间	入院诊断	TTE，1=做	TTE时间	射血分数	左房内径/cm	左室内径/cm	TTE结果	TEE，1=做	TEE时间	左房血栓0=否	左房外血栓0=否	TEE食道结果	术前心电图，1=做	心电图时间	判断	心电图结果	手术时间	手术用时/min	术前是否有房扑	住院时长/天	麻醉方式	术中是否发房扑	X线曝光时间/min	X射线量mGY	是否复发	复发时间（术后月）	复发时间	复发情况	二次消融	二次消融时间
1	华中科技大学同济医学院附属同济医院	001	Patient privacy	王炎	2021-07-07	心房颤动（心房纤颤） 阵发性心房颤动	1	2021-07-05	61	33	47	心脏各房室及瓣膜结构未见明显异常	1	2021-07-05	0	0	卵圆孔未闭？“NCS”	1	2021-07-02	3	心房颤动（房颤）中度左偏电轴	2021-07-08	194	否	11	全麻	否	/	/	是，术后4个月	4	2021.11.16	2021.11.16受试者不适到当地医院就诊，检查示房颤。2021.12.16到同济医院6月方式复查心电图，提示房颤，其后办理入院，2021.12.29行射频消融术。	是	6
1	华中科技大学同济医学院附属同济医院	002	Patient privacy	倪黎	2021-07-07	阵发性心房颤动	1	2021-07-06	65	44	49	双房增大	1	2021-07-06	0	0	未见左心耳血栓、未见卵圆孔未闭	1	2021-07-07	1	窦性心律，心电图正常范围	2021-07-08	107	否	5	全麻	否	/	/	否		/	/
1	华中科技大学同济医学院附属同济医院	003	Patient privacy	王炎	2021-07-14	1.心律失常。2.阵发性心房颤动	1	2021-07-13	59	36	44	左室肥厚 升主动脉窦部增宽	1	2021-07-13	0	0	左心耳内可见轻度血流自显影“NCS”	1	2021-07-12	1	窦性心律 正常范围心电图	2021-07-15	43	否	5	局麻	否	/	/	是，术后4.5个月	4.5	2021.12.1	受试者2021.12.1阵发性心慌伴头晕、黑曚一周到当地医院入院，床旁示快速房颤，建议转上级医院。到同济医院入院，诊断为持续房颤，于12.8行射频消融术。	是	5
1	华中科技大学同济医学院附属同济医院	004	Patient privacy	王炎	2021-07-14	阵发性心房颤动	1	2021-07-08	59	51	57	左心肥大 二尖瓣轻-中度关闭不全 升主动脉近端增宽 左室舒张功能减低 室间隔膨出瘤	1	2021-07-09	0	0	左心耳可见轻度血流自显影 房间隔膨出瘤"NCS"	1	2021-07-07	2	1.窦性心律2.室内传导阻滞3.ST-T改变	2021-07-15	74	否	10	全麻	术中自发房速，可自行终止	/	/	否		/	/
1	华中科技大学同济医学院附属同济医院	005	Patient privacy	王炎	2021-07-14	心房颤动(心房纤颤)，阵发性心房颤动	1	2021-07-13	56	34	38	左室肥厚 心律失常	1	2021-07-13	0	0	左心耳内可见轻度血流自显影"NCS"	1	2021-07-14	2	1.窦性心律2.房早二联律	2021-07-15	61	否	5	全麻	否	/	/	否		/	/
1	华中科技大学同济医学院附属同济医院	006	Patient privacy	王炎	2021-07-14	1.阵发性心房颤动，2.高血压3级，很高危组	1	2021-07-12	63	32	40	左室舒张功能减低	1	2021-07-14	0	0	未见左心耳血栓 未见卵圆孔未闭	1	2021-07-10	2	窦性心动过缓	2021-07-15	62	否	7	全麻	否	/	/	否		/	/
1	华中科技大学同济医学院附属同济医院	007	Patient privacy	王炎	2021-07-14	心房颤动（心房纤颤），阵发性心房颤动	1	2021-07-14	63	35	53	左室增大	1	2021-07-14	0	0	未见左心耳血栓 未见卵圆孔未闭	1	2021-07-13	1	窦性心律	2021-07-15	115	否	6	全麻	术中自发房速，可自行终止	/	/	否		/	/
1	华中科技大学同济医学院附属同济医院	008	Patient privacy	白杨	2021-07-19	1.心律失常 阵发性心房颤动，2.高血压2级，极高危组	1	2021-07-16	55	41	54	左心增大 升主动脉窦部近端增宽 微量心包积液	1	2021-07-16	0	0	卵圆孔未闭？"NCS"	1	2021-07-19	2	1.窦性心律2.左室肥厚	2021-07-19	82	否	6	局麻	否	/	/	否		/	/
1	华中科技大学同济医学院附属同济医院	009	Patient privacy	白杨	2021-07-21	心律失常、高血压、阵发性心房颤动	1	2021-07-19	65	46	53	左心偏大 舒张功能减低	1	2021-07-20	0	0	未见左心耳血栓 未见卵圆孔未闭	1	2021-07-17	2	完全右束支传导阻滞 中度左偏电轴 J点型ST压低（大致正常）	2021-07-22	45	是，手术记录提示既往房扑，术中先用强生消房扑	7	全麻	否	/	/	否		/	/
1	华中科技大学同济医学院附属同济医院	010	Patient privacy	白杨	2021-07-21	心房颤动(心房纤颤)，阵发性心房颤动	1	2021-07-20	63	39	47	左房增大 左室舒张功能减退	1	2021-07-20	0	0	未见左心耳血栓 未见卵圆孔未闭	1	2021-07-19	2	窦性心律	2021-07-22	86	否	7	全麻	否	/	/	否		/	/
1	华中科技大学同济医学院附属同济医院	011	Patient privacy	白杨	2021-07-23	1.心律失常 阵发性心房颤动2.高血压2级 极高危组	1	2021-07-26	66	43	51	左室肥厚 双房增大 升主动脉近端增宽 左室舒张功能减低	1	2021-07-26	0	0	未见左心耳血栓 未见卵圆孔未闭	1	2021-07-23	2	1.窦性心律2.ST-T改变3.异常Q波	2021-07-29	63	否	8	全麻	否	/	/	否		/	/
1	华中科技大学同济医学院附属同济医院	012	Patient privacy	白杨	2021-07-26	1.心律失常 阵发性心房颤动，心室预激2.高血压病3级 极高危组	1	2021-07-26	66	42	45	左室肥厚 左房增大 升主动脉窦部增宽 左室舒张功能减低	1	2021-07-26	0	0	未见左心耳血栓 未见卵圆孔未闭	1	2021-07-23	2	1.窦性心律2.ST-T改变	2021-07-26	86	否	5	局麻	术中室上速	/	/	否		/	/
1	华中科技大学同济医学院附属同济医院	013	Patient privacy	白杨	2021-07-27	阵发性心房纤颤	1	2021-07-26	64	38	53	左心增大 右房增大 房间隔膨出瘤 升主动动脉窦部近端增宽 左室舒张功能减低	1	2021-07-27	0	0	未见左心耳血栓 未见卵圆孔未闭	1	2021-07-25	1	窦性心律	2021-07-29	62	否	7	全麻	否	/	/	否		/	/
1	华中科技大学同济医学院附属同济医院	014	Patient privacy	周宁	2021-07-30	初发心房颤动，阵发性心房颤动	1	2021-07-29	64	39	50	左房增大 二尖瓣叶轻度脱垂并轻-中度关闭不全 升主动脉窦部增宽，近端增宽左室舒张功能减低	1	2021-07-29	0	0	二尖瓣后叶轻度脱垂并轻-中度关闭不全	1	2021-07-30	1	1.窦性心律2.心电图正常范围	2021-07-30	46	否	8	局麻	否	/	/	否		/	/
1	华中科技大学同济医学院附属同济医院	015	Patient privacy	白杨	2021-08-02	心房颤动（心房纤颤），阵发性心房颤动	1	2021-08-02	55	53	44	左房增大 房间隔膨出瘤 左室舒张功能减低	1	2021-08-02	0	0	房间隔膨出瘤"NCS"	1	2021-07-30	3	心房颤动（房颤）	2021-08-02	106	否	5	局麻	术中隔离后频发房扑房颤，线性消融和电复律未终止	/	/	是，术后5.5个月	5.5	2022.1.18	2022.1.18来院行术后6月访视时动态提示阵发性心房颤动，由于心房过大嘱用药控制心房大小，定期复查。2022.7.5动态示阵发性房颤，2022.7.6行射频消融。	是	11
1	华中科技大学同济医学院附属同济医院	016	Patient privacy	白杨	2021-08-02	心房颤动（心房纤颤），阵发性心房颤动	1	2021-08-02	62	40	47	左房增大 左室舒张功能减低	1	2021-08-02	0	0	未见左心耳血栓 未见卵圆孔未闭	1	2021-07-30	1	1.窦性心律2.正常范围心电图	2021-08-02	50	否	5	局麻	否	/	/	否		/	/
1	华中科技大学同济医学院附属同济医院	017	Patient privacy	白杨	2021-08-02	1.心房颤动（心房纤颤） 2.冠状动脉粥样硬化 3.冠状动脉心肌桥 4.颈椎病 5.阵发性心房颤动	1	2021-08-02	56	41	47	左房增大 升主动脉窦部增宽 左室舒张功能减低	1	2021-08-02	0	0	卵圆孔未闭	1	2021-07-31	1	1.窦性心律2.正常范围心电图	2021-08-02	77	否	12	局麻	否	/	/	是，术后11.5个月	11.5	2022.7.12	术后一年外院随访动态心电图提示阵发性房颤，复发。	否
1	华中科技大学同济医学院附属同济医院	018	Patient privacy	倪黎	2021-08-04	阵发性心房颤动	1	2021-08-02	67	33	45	心脏各房及瓣膜结构未见明显异常	1	2021-08-02	0	0	未见左心耳血栓 未见卵圆孔未闭	1	2021-07-30	1	1.窦性心律2.心电图正常范围	2021-08-05	30	否	9	局麻	否	/	/	否		/	/
1	华中科技大学同济医学院附属同济医院	019	Patient privacy	白杨	2021-08-04	1.心房颤动（心房纤颤）2.脑梗死3.阵发性心房颤动	1	2021-08-03	51	43	49	左室肥厚并左室收缩功能减低 双房增大 升主动脉窦部、近端增宽	1	2021-08-04	0	0	未见左心耳血栓 未见卵圆孔未闭	1	2021-08-03	1	窦性心律	2021-08-05	67	否	4	局麻	否	/	/	否		/	/
1	华中科技大学同济医学院附属同济医院	020	Patient privacy	白杨	2021-08-04	阵发性心房颤动 心房颤动（心房纤颤）	1	2021-08-02	58	49	52	左心增大 主动脉瓣中度关闭不全 二尖瓣中度关闭不全 升主动脉近端增宽 左室舒张功能减低	1	2021-08-03	0	0	未见左心耳血栓 未见卵圆孔未闭	1	2021-08-01	2	1.窦性心动过缓2.心电图大致正常范围	2021-08-05	39	否	6	局麻	否	/	/	否		/	/
1	华中科技大学同济医学院附属同济医院	021	Patient privacy	白杨	2021-08-05	阵发性心房颤动	1	2021-08-05	56	36	52	升主动脉窦部增宽	1	2021-08-05	0	0	未见左心耳血栓 未见卵圆孔未闭	1	2021-08-04	1	1.窦性心律	2021-08-05	47	否	3	局麻	否	/	/	是，术后11.5个月	11.5	2022.7.14	术后一年外院随访动态心电图提示阵发性房颤，复发。	否
1	华中科技大学同济医学院附属同济医院	022	Patient privacy	倪黎	2021-08-05	心房颤动（心房纤颤），阵发性心房颤动	1	2021-08-04	60	35	48	左房增大 左室舒张功能减低	1	2021-08-05	0	0	未见左心耳血栓 未见卵圆孔未闭	1	2021-08-05	1	窦性心律	2021-08-05	31	否	5	局麻	否	/	/	否		/	/
1	华中科技大学同济医学院附属同济医院	023	Patient privacy	白杨	2021-08-05	1.阵发性心房颤动 2.肺气肿 3.主动脉及冠状动脉管壁钙化 4.肾结石	1	2021-08-04	57	47	50	左房增大 左室肥厚 左室舒张功能减低	1	2021-08-05	0	0	未见左心耳血栓 未见卵圆孔未闭	1	2021-08-04	1	1.窦性心律	2021-08-05	52	否	5	全麻	否	/	/	否		/	/
1	华中科技大学同济医学院附属同济医院	024	Patient privacy	白杨	2021-08-05	阵发性心房颤动	1	2021-08-04	71	37	44	左房增大 左室舒张功能减低	1	2021-08-05	0	0	未见左心耳血栓 未见卵圆孔未闭	1	2021-08-04	2	1.窦性心律2.T波改变	2021-08-05	52	否	3	局麻	否	/	/	否		/	/
1	华中科技大学同济医学院附属同济医院	025	Patient privacy	白杨	2021-08-23	1.阵发性心房颤动2.高血压病2级 极高危3.冠状动脉粥样硬化性心脏病	1	2021-08-23	56	45	50	双房增大 室间隔基底段增厚 升主动脉近端增宽 左室舒张功能减低	1	2021-08-23	0	0	未见左心耳血栓 未见卵圆孔未闭	1	2021-08-20	3	1.窦性心动过缓2.房性早搏二联律	2021-08-23	53	否	6	局麻	否	/	/	否		/	/
1	华中科技大学同济医学院附属同济医院	026	Patient privacy	程佳	2021-08-24	阵发性心房颤动	1	2021-08-23	61	40	49	左室肥厚 左房增大 左室舒张功能减低	1	2021-08-24	0	0	未见左心耳血栓 未见卵圆孔未闭	1	2021-08-21	1	1.窦性心律2.心电图正常范围	2021-08-24	61	否	5	局麻	否	/	/	否		/	/
1	华中科技大学同济医学院附属同济医院	027	Patient privacy	白杨	2021-08-25	阵发性心房纤颤	1	2021-08-24	55	43	45	左房增大 升主动脉近端增宽 左室舒张功能减低	1	2021-08-24	0	0	卵圆孔未闭"NCS"	1	2021-08-23	1	1.窦性心律2.正常范围心电图	2021-08-26	78	否	6	局麻	术中发现又阵发性房扑，消融后房颤房扑均未诱发	/	/	是，术后1个月和5.5个月	1	2022.3.9	2021.9.27头晕心慌半天伴呕吐两次到当地医院，诊断为心律失常，心房扑动伴快速心室率，电复律治疗，好转出院。2022.3.9术后半年随访外院动态心电图提示房颤（房扑）1038分钟，2022.8.20术后一年随访外院动态，诊断阵发性房颤。	否
1	华中科技大学同济医学院附属同济医院	028	Patient privacy	白杨	2021-08-25	1.阵发性房颤2.高血压	1	2021-08-24	60	49	55	左心增大 左房增大 主动脉瓣轻-中度关闭不全 左室舒张功能减低	1	2021-08-24	0	0	未见左心耳血栓 未见卵圆孔未闭	1	2021-08-24	2	1.窦性心律2.ST-T改变	2021-08-26	67	否	5	局麻	否	/	/	是，术后5.5个月	5.5	2022.3.9	2022.3.9术后半年外院随访动态示心房颤动伴室内差异性传导，沟通返院。2022.3.17入院，2023.3.23行射频消融术。	是	19
1	华中科技大学同济医学院附属同济医院	029	Patient privacy	白杨	2021-08-30	阵发性心房颤动	1	2021-08-26	62	39	47	左房增大 主动脉瓣轻-中度关闭不全 升主动脉窦部、近端增宽 左室舒张功能减低	1	2021-08-26	0	0	卵圆孔未闭"NCS"	1	2021-08-25	2	1.窦性心律2.房性早搏	2021-08-30	49	否	8	局麻	否	/	/	否		/	/
1	华中科技大学同济医学院附属同济医院	030	Patient privacy	程佳	2021-09-01	阵发性心房颤动	1	2021-08-31	45	31	48	左室收缩功能减低	1	2021-08-31	0	0	未见左心耳血栓 未见卵圆孔未闭	1	2021-08-31	1	1.窦性心律2.心电图正常范围	2021-09-01	57	否	3	局麻	否	/	/	否		/	/
1	华中科技大学同济医学院附属同济医院	031	Patient privacy	倪黎	2021-09-01	阵发性心房颤动	1	2021-09-01	45	41	56	左心肥大并左室收缩功能减低 左室节段性室壁运动异常 主动脉瓣轻-中度关闭不全 升主动脉窦部、近端增宽	1	2021-09-01	0	0	未见左心耳血栓 未见卵圆孔未闭	1	2021-08-31	2	1.窦性心动过速2.ST-T改变	2021-09-01	127	否	9	局麻	否	/	/	是，术后5.5个月	5.5	2022.3.25	术后半年回院随访动态提示阵发性心房颤动	否
1	华中科技大学同济医学院附属同济医院	032	Patient privacy	白杨	2021-09-01	1.持续性心房颤动2.左肾动脉栓塞术后3.阵发性心房颤动	1	2021-08-25	50	42	49	左室肥厚并收缩功能减低 左室节段性室壁运动异常 左房增大 升主动脉窦部、近端增宽	1	2021-08-26	0	0	未见左心耳血栓 未见卵圆孔未闭	1	2021-08-25	2	1.窦性心律2.ST-T改变	2021-09-02	68	否	12	局麻	否	/	/	是，术后12.5个月	12.5	2022.10.13	术后一年外院随访动态示阵发性房颤	术中同步做左心耳封堵
1	华中科技大学同济医学院附属同济医院	033	Patient privacy	程佳	2021-09-06	1.心律失常2.阵发性心房颤动	1	2021-09-06	58	41	48	左室肥厚 双房增大 主动脉瓣轻-中度关闭不全 升主动脉近端增宽 左室舒张功能减低	1	2021-09-06	0	0	未见左心耳血栓 未见卵圆孔未闭	1	2021-09-03	1	1.标准心电图2.窦性心律3.心电图大致正常范围	2021-09-06	24	否	5	局麻	否	/	/	否		/	/
1	华中科技大学同济医学院附属同济医院	034	Patient privacy	倪黎	2021-09-08	阵发性心房颤动	1	2021-09-06	70	33	46	心脏各房室及瓣膜结构未见明显异常	1	2021-09-07	0	0	未见左心耳血栓 未见卵圆孔未闭	1	2021-09-06	2	窦性心动过缓	2021-09-08	40	否	3	局麻	否	/	/	否		/	/
1	华中科技大学同济医学院附属同济医院	035	Patient privacy	白杨	2021-09-08	阵发性心房颤动	1	2021-09-07	58	34	45	升主动脉瓣近端增宽 左室舒张功能减低	1	2021-09-07	0	0	未见左心耳血栓 未见卵圆孔未闭	1	2021-09-06	2	1.窦性心动过缓2.心肌复极异常	2021-09-09	33	否	5	局麻	否	/	/	否		/	/
1	华中科技大学同济医学院附属同济医院	037	Patient privacy	白杨	2021-09-13	1.阵发性心房颤动2.下壁心外膜心肌损伤（可能是室性心肌梗塞）	1	2021-09-13	66	37	44	左室肥厚 左房增大 左室舒张功能减低	1	2021-09-13	0	0	未见左心耳血栓 未见卵圆孔未闭	1	2021-09-10	2	1.窦性心律2.下壁心外膜心肌损伤（可能是室性心肌埂塞）3.非特异性ST抬高	2021-09-13	47	否	5	局麻	否	/	/	否		/	/
1	华中科技大学同济医学院附属同济医院	038	Patient privacy	白杨	2021-09-13	阵发性心房颤动	1	2021-09-13	64	45	50	左房增大 升主动脉窦部、近端增宽 左室舒张功能减低	1	2021-09-13	0	0	卵圆孔未闭	1	2021-09-11	1	1.窦性心律2.心电图正常范围	2021-09-13	96	否	4	局麻	否	/	/	否		/	/
1	华中科技大学同济医学院附属同济医院	039	Patient privacy	程佳	2021-09-13	1.阵发性心房颤动2.慢性乙肝3.肾结石 4.肝囊肿	1	2021-09-13	58	33	50	心脏各室及瓣膜结构未见明显异常	1	2021-09-13	0	0	未见左心耳血栓 未见卵圆孔未闭	1	2021-09-13	2	1.窦性心律2.ST-T改变	2021-09-14	34	否	4	局麻	否	/	/	否		/	/
1	华中科技大学同济医学院附属同济医院	040	Patient privacy	程佳	2021-09-14	1.胸闷待查：心律失常？冠心病？其他？2.阵发性心房颤动3.频发房性期前收缩	1	2021-09-13	55	32	50	心脏各房室及瓣膜结构未见明显异常（心律失常）	1	2021-09-14	0	0	未见左心耳血栓 未见卵圆孔未闭	1	2021-09-10	3	1.窦性心律2.频发房性早搏	2021-09-14	46	否	6	局麻	否	/	/	否		/	/
1	华中科技大学同济医学院附属同济医院	041	Patient privacy	白杨	2021-09-15	阵发性心房颤动	1	2021-09-10	68	47	46	双房扩大，心律失常	1	2021-09-10	0	0	未见左心耳血栓 未见卵圆孔未闭	1	2021-09-14	3	心房颤动	2021-09-16	57	否	4	局麻	否	/	/	否		/	/
1	华中科技大学同济医学院附属同济医院	042	Patient privacy	程佳	2021-09-18	阵发性心房颤动	1	2021-09-17	69	35	45	左房增大 轻度肺动脉压力升高 心律失常	1	2021-09-18	0	0	未见左心耳血栓 未见卵圆孔未闭	1	2021-09-17	2	1.窦性心律2.房性早搏3.avf ST-T改变	2021-09-18	35	否	4	局麻	否	/	/	否		/	/
1	华中科技大学同济医学院附属同济医院	043	Patient privacy	白杨	2021-09-24	1.阵发性心房颤动2.预激综合征？室性心动过速？其他？3.甲状腺功能亢进症	1	2021-09-23	59	47	53	全心增大 升主动脉窦部增宽 左室舒张功能减低	1	2021-09-23	0	0	未见左心耳血栓 未见卵圆孔未闭	1	2021-09-22	1	1.窦性心律2.心电图正常范围	2021-09-26	90	否	6	局麻	否	/	/	否		/	/
1	华中科技大学同济医学院附属同济医院	044	Patient privacy	白杨	2021-09-27	1.心房颤动（心房纤颤）2.阵发性心房颤动	1	2021-09-26	65	33	46	心脏各房室及瓣膜结构未见明显异常	1	2021-09-26	0	0	卵圆孔未闭	1	2021-09-25	2	1.窦性心律2.ST-T异常	2021-09-27	89	否	4	局麻	否	/	/	否		/	/
1	华中科技大学同济医学院附属同济医院	045	Patient privacy	程佳	2021-09-27	阵发性心房颤动	1	2021-09-26	56	37	50	左室肥厚 左房增大 左室舒张功能减低	1	2021-09-27	0	0	未见左心耳血栓 未见卵圆孔未闭	1	2021-09-26	2	1.标准心电图2.窦性心律 3.ST-T改变	2021-09-28	31	否	5	局麻	否	/	/	否		/	/
1	华中科技大学同济医学院附属同济医院	046	Patient privacy	程佳	2021-09-28	1.阵发性心房颤动 2.中央型房间隔缺损（卵圆孔型） 3.冠心病？ 4.左房扩大5.2型糖尿病 6。肺大泡 7.肺结节	1	2021-09-25	62	49	59	左心肥大 主动脉瓣重度关闭不全 左室舒张功能减低	1	2021-09-27	0	0	卵圆孔未闭	1	2021-09-24	2	1.窦性心律2.T波改变	2021-09-28	83	否	6	局麻	否	/	/	否		/	/
1	华中科技大学同济医学院附属同济医院	047	Patient privacy	白杨	2021-09-28	1.晕厥2.心房颤动（心房纤颤）3.阵发性心房颤动	1	2021-09-28	69	38	47	左房增大 左室舒张功能减低	1	2021-09-29	0	0	未见左心耳血栓 未见卵圆孔未闭	1	2021-09-28	2	1.窦性心律2.不完全性右束支传导阻滞	2021-09-29	70	否	3	局麻	否	/	/	否		/	/
1	华中科技大学同济医学院附属同济医院	048	Patient privacy	白杨	2021-10-09	心房颤动（心房纤颤） 阵发性心房颤动	1	2021-10-09	63	45	42	左房增大 左室舒张功能减低	1	2021-10-09	0	0	未见左心耳血栓 未见卵圆孔未闭	1	2021-10-08	2	1.窦性心律2.房性早搏	2021-10-11	76	否	5	局麻	否	/	/	否		/	/
1	华中科技大学同济医学院附属同济医院	049	Patient privacy	李宗哲	2021-10-09	1.阵发性心房颤动 2.冠状动脉粥样硬化 3.高血压病3级 很高危组 4.血脂异常5.2型糖尿病	1	2021-10-07	68	34	44	左室肥厚 二尖瓣-中度关闭不全 升主动脉近端增宽	1	2021-10-09	0	0	未见左心耳血栓 未见卵圆孔未闭	1	2021-10-06	2	1.窦性心律2.Ⅲ导联q波形成	2021-10-12	36	否	8	局麻	否	/	/	否		/	/
1	华中科技大学同济医学院附属同济医院	050	Patient privacy	白杨	2021-10-09	阵发性心房颤动	1	2021-10-09	60	33	45	心律失常	1	2021-10-09	0	0	未见左心耳血栓 未见卵圆孔未闭	1	2021-10-09	3	心房颤动	2021-10-11	73	否	4	局麻	否	/	/	否		/	/
1	华中科技大学同济医学院附属同济医院	051	Patient privacy	白杨	2021-10-13	阵发性心房颤动	1	2021-10-12	61	40	48	左室肥厚 双房增大 主动脉轻-中度关闭不全	1	2021-10-12	0	0	房间隔增厚"NCS“	1	2021-10-11	1	窦性心律	2021-10-14	60	否	6	局麻	否	/	/	否		/	/
1	华中科技大学同济医学院附属同济医院	052	Patient privacy	白杨	2021-10-13	慢性心房颤动 阵发性心房颤动	1	2021-10-13	67	38	舒张末内径53，收缩末内径36	左心增大 主动脉瓣轻-中度关闭不全 左室舒张功能减低	1	2021-10-13	0	0	未见左心耳血栓 未见卵圆孔未闭	1	2021-10-12	2	1.窦性心律2.窦性心动过缓	2021-10-14	38	否	5	局麻	否	/	/	否		/	/
1	华中科技大学同济医学院附属同济医院	053	Patient privacy	白杨	2021-10-18	1.阵发性心房颤动2.冠状动脉粥样硬化心脏病（球囊扩张术后）3.高血压2级	1	2021-10-18	65	42	49	左房增大 主动脉瓣轻-中度关闭不全 左室舒张功能减低	1	2021-10-18	0	0	未见左心耳血栓 未见卵圆孔未闭	1	2021-10-16	1	窦性心律	2021-10-18	45	否	5	局麻	否	/	/	否		/	/
1	华中科技大学同济医学院附属同济医院	054	Patient privacy	白杨	2021-10-18	阵发性心房颤动	1	2021-10-18	63	41	46	左室肥厚 左房增大 左室舒张功能减低	1	2021-10-18	0	0	未见左心耳血栓 未见卵圆孔未闭	1	2021-10-15	2	1.窦性心律2.中度ST压低	2021-10-18	54	否	5	局麻	否	/	/	否		/	/
1	华中科技大学同济医学院附属同济医院	036	Patient privacy	白杨	2021-09-08	阵发性心房颤动	1	2021-09-06	70	45	52	左房增大 左心增大 左室舒张功能减低	1	2021-09-07	0	0	未见左心耳血栓 未见卵圆孔未闭	1	2021-09-06	2	T波异常（符合前壁心肌缺血）	2021-09-09	57	否	5	局麻	否	/	/	否		/	/
3	江西省人民医院	001	Patient privacy	周海文	2021-08-09	1.阵发性心房纤颤 2.阵发性心房扑动 3.高血压病2级高危 4.高脂血症	1	2021-08-09	67	34	左室舒张末经52mm，左室收缩末经33mm	室间隔增厚 二尖瓣少量反流 三尖瓣少量反流 主动脉瓣退行性病变并少量反流左室舒张功能下降	1	2021-08-10	0	0	左房内及左心耳内未见血栓	1	2021-08-09	2	1.窦性心律 2.一度房室传导阻滞 3.Q-T间期延长 4.顺钟向转位5.心电轴左偏	2021-08-11	99	是	7.5	局麻	脉冲消融时反复发生冠状窦近端提前的房扑及房颤，消融后未发作。刺激验证诱发房扑，消融左非上静脉，消融转窦，刺激验证仍能诱发，标测提示围绕三尖瓣，换压力大头行三尖瓣消融。	5	36	是				否
3	江西省人民医院	002	Patient privacy	徐志成	2021-08-09	1.阵发性心房颤动 2.高血压病2级（极高危） 3.冠状动脉粥样硬化 4.甲状腺功能减退症 5.颈动脉硬化 6.肝囊肿 7.单纯性肾囊肿	1	2021-08-09	56	36	左室舒张末经43mm，左室收缩末经31mm	三尖瓣少量反流 主动脉瓣退行性变 左室舒张功能下降	1	2021-08-10	0	0	左心耳内未见血栓	1	2021-08-09	1	1.窦性心律 2.大致正常心电图	2021-08-11	128	否	5	局麻	否	10	61	否		/	/
3	江西省人民医院	003	Patient privacy	胡菁	2021-08-09	阵发性心房颤动	1	2021-08-05	58	36	左室舒张末经54mm，左室收缩末经37mm	双房增大 三尖瓣少量反流 主动脉瓣退行性改变兼少量反流 左室舒张功能下降	0					1	2021-07-30	3	心房颤动	2021-08-11	70	否	10	局麻	否	10	268	否		/	/	术中同时做左心耳封堵
3	江西省人民医院	004	Patient privacy	胡菁	2021-08-09	阵发性心房颤动	0				左室舒张末经44mm，无左室收缩末经（本院未测，参考外院）		1	2021-07-28	0	0	左房及左心耳未见明显异常回声	1	2021-08-09	3	心房颤动 T波倒置	2021-08-11	75	否	7	局麻	否	4	7	否		/	/
3	江西省人民医院	005	Patient privacy	周海文	2021-08-09	1.阵发性心房颤动 2.窦性心动过速 3.阵发性房性心动过速 4.房性期前收缩（房性早搏） 5.慢性肾功能不全 6.高血压病3级（极高危） 7.甲状腺功能减退症（亚临床）8.劲动脉硬化并斑块形成	1	2021-08-10	59	40	左室舒张末经49mm，左室收缩末经34mm	双房偏大 二尖瓣少量反流 三尖瓣少量反流 左室舒张功能下降	1	2021-08-10	0	0	左房及左心耳内未见血栓	1	2021-08-09	2	1.窦性心动过缓伴不齐 2.T波改变	2021-08-12	69	否	6.5	局麻	脉冲消融过程中反复发作房速（AA=420ms)隔离后刺激验证，肺静脉双向阻滞。行激动标测，三尖瓣环12点最提前，考虑局灶房速，更换强生压力大头行三尖瓣环12点消融	10	86	否		/	/
3	江西省人民医院	006	Patient privacy	黄先韬	2021-08-10	冠状动脉粥样硬化性心脏病 阵发性心房颤动	1	2021-08-04	62	29	左室舒张末经42mm，左室收缩末经28mm	主动脉瓣少量反流	1	2021-08-10	0	0	左房及左心耳内未见血栓	1	2021-08-08	1	1.窦性心律 2.大致正常心电图	2021-08-11	82	否	12	局麻	否	4.3	14	否		/	/
3	江西省人民医院	007	Patient privacy	周海文	2021-08-10	1.心房颤动（阵发） 2.高血压病2级（中危） 3.腔隙性脑梗死 4.眩晕	1	2021-08-03	69	22	左室舒张末经49mm，左室收缩末经30mm	左室舒张功能下降	1	2021-08-10	0	0	左心耳内未见血栓	1	2021-08-03	2	1.窦性心动过缓不齐 2.T波改变 3.Ⅲ，aVF异常Q波	2021-08-12	59	否	6	局麻	消融过程中转为房扑，冠状窦近端早，持续20s转为房颤，持续20s后转为窦律。静滴药物未诱发房扑和房颤。	5	36	是				否
3	江西省人民医院	008	Patient privacy	黄先韬	2021-08-11	阵发性心房颤动	1	2021-08-11	65	35	左室舒张末经39mm，左室收缩末经28mm	静息状态下，心脏结构及功能未见明显异常	1	2021-08-17	0	0	二尖瓣少量反流、三尖瓣少量反流、左心耳内未见血栓	1	2021-08-11	2	窦性心动过缓	2021-08-18		否	10	局麻	否	4	18	是				否
3	江西省人民医院	009	Patient privacy	周海文	2021-08-12	心房颤动 心功能不全 高血压	1	2021-08-10	44	32	左室舒张末经46mm，左室收缩末经36mm	双房偏大 二尖瓣少量反流 三尖瓣少量反流 心动过速	1	2021-08-12	0	0	左心耳疏状肌钙化灶	1	2021-08-11	2	窦性心律 T波改变 轻度ST段压低	2021-08-13	84	否	7	局麻	否	5	20	否		/	/
3	江西省人民医院	011	Patient privacy	黄先韬	2021-08-16	1.阵发性心房颤动 2.阵发性心动过速 3.房性前期收缩（房性早搏）4.室性前期收缩 5.可疑冠心病观察（已排除）	1	2021-08-12	58	32	左室舒张末经44mm，左室收缩末经31mm	三尖瓣少量反流 心律不齐	1	2021-08-17	0	0	左心耳内未见血栓	1	2021-08-13	2	窦性心动过缓 T波改变 左心室高电压	2021-08-18	40	否	9.5	局麻	否	3	199	否		/	/
3	江西省人民医院	012	Patient privacy	胡菁	2021-08-17	阵发性心房颤动	1	2021-08-18	69	31	左室舒张末经47mm，左室收缩末经29mm	左室舒张功能下降	1	2021-08-18	0	0	左房及左心耳内未见血栓	1	2021-08-17	2	窦性心律，左心室肥大（符合肺心病心电图改变）	2021-08-18	106	否	4	局麻	否	/	/	否		/	/
3	江西省人民医院	013	Patient privacy	周海文	2021-08-17	阵发性心房纤颤	1	2021-08-18	62	34	左室舒张末经50mm，左室收缩末经33mm	三尖瓣少量反流	1	2021-08-18	0	0	左房及左心耳内未见血栓 房间隔原发隔增厚	1	2021-08-17	2	窦性心动过缓	2021-08-19	63	否	4.5	局麻	否	15	60	是				否
3	江西省人民医院	014	Patient privacy	黄先韬	2021-08-20	阵发性心房颤动	1	2021-08-20	56	34	左室舒张末经40mm，左室收缩末经30mm	室间隔基底段增厚 左室舒张功能下降	1	2021-08-24	0	0	左心耳内未见血栓	1	2021-08-20	2	窦性心律 ST-T改变 肢导联低电压	2021-08-25	94	否	10.5	局麻	否	4	18	否		/	/
3	江西省人民医院	015	Patient privacy	周海文	2021-08-21	阵发性心房纤颤 高血压病2级（中危）	1	2021-08-18	66	37	左室舒张末经52mm，左室收缩末经33mm	二尖瓣少量反流 三尖瓣少量反流	1	2021-08-24	0	0	左心耳内未见血栓 卵圆孔未闭	1	2021-08-18	2	1.窦性心动过缓 2.T波改变	2021-08-25	74	否	10	局麻	否	5	36	否		/	/
3	江西省人民医院	016	Patient privacy	胡菁	2021-08-24	阵发性心房颤动	1	2021-08-16	58	30	左室舒张末经42mm，左室收缩末经29mm	左室舒张功能下降	1	2021-08-24	0	0	左心耳内未见血栓	1	2021-08-24	2	窦性心律 P波增宽 一度房室传导阻滞 T波改变（v3,v4,v5,v6)	2021-08-25	55	否	4	局麻	否	4	12	否		/	/
3	江西省人民医院	017	Patient privacy	徐志成	2021-08-26	心房颤动	1	2021-08-25	65	35	左室舒张末经47mm，左室收缩末经30mm	室间隔增厚 三尖瓣少量反流 左室舒张功能下降	1	2021-08-26	0	0	左心耳内未见血栓	1	2021-08-25	2	窦性心动过缓	2021-08-26	112	否	5	局麻	否	/	/	否		/	/
3	江西省人民医院	019	Patient privacy	胡菁	2021-09-01	可疑疾病和情况观察 阵发性心房颤动	1	2021-08-30	57	34	左室舒张末经49mm，左室收缩末经34mm	主动脉瓣前向血流速度增快 室间隔增厚 三尖瓣少量反流，主动脉瓣少量反流	0					1	2021-08-28	3	1.快速型心房颤动伴差传 2.轻度ST段压低	2021-09-02	100	否	9.5	局麻	否	4	5	否		/	/
3	江西省人民医院	020	Patient privacy	周海文	2021-09-06	阵发性心房颤动	1	2021-09-06	60	30	左室舒张末经42mm，左室收缩末经29mm	三尖瓣少量反流	1	2021-09-06	0	0	左心耳内未见血栓	1	2021-09-05	1	窦性心律 正常心电图	2021-09-08	109	否	5.5	局麻	否	10	60	否		/	/
3	江西省人民医院	021	Patient privacy	周海文	2021-09-07	阵发性房颤 高血压3级	1	2021-09-07	67	43	左室舒张末经45mm，左室收缩末经28mm	升主动脉增宽 室间隔增厚 左房增大 二尖瓣少量反流 左室舒张功能下降	1	2021-09-07	0	0	左心耳内未见血栓	1	2021-09-06	1	窦性心律 正常心电图	2021-09-08	117	否	5.5	局麻	否	10	60	是				否
3	江西省人民医院	022	Patient privacy	胡菁	2021-09-07	阵发性心房颤动	1	2021-09-05	50	28	左室舒张末经52mm，左室收缩末经39mm	室间隔增厚 二尖瓣少量反流 左室舒张功能下降	1	2021-09-06	0	0	左心耳内未见血栓	1	2021-09-06	3	快速型心房颤动伴随室内差异传导 ST段改变	2021-09-08	87	否	7.5	局麻	否	8	100	否		/	/	同时做冠脉造影
3	江西省人民医院	023	Patient privacy	胡菁	2021-09-14	阵发性房颤	1	2021-09-09	62	35	左室舒张末经49mm，左室收缩末经32mm	双房偏大 二尖瓣少量反流 三尖瓣中量反流 左室舒张功能下降	0					1	2021-09-08	2	窦性心动过缓	2021-09-14	73	否	8.5	局麻	否	7	100	否		/	/	同时做冠脉造影
3	江西省人民医院	024	Patient privacy	陶宇	2021-09-15	阵发性心房颤动 高血压	1	2021-09-14	59	43	左室舒张末经43mm，左室收缩末经30mm	左室壁增厚（室间隔基底段增厚明显） 左房增大 二尖瓣少量反流 三尖瓣少量反流	1	2021-09-14	0	0	左心耳内未见血栓	1	2021-09-13	2	1.窦性心律 2.ST-T异常 3.T波倒置avI,v5 4.左心房负荷过重5.左心室肥大	2021-09-15	104	否	5.5	局麻	否	7.9	183	否		/	/
3	江西省人民医院	025	Patient privacy	陶宇	2021-09-16	阵发性心房纤颤	1	2021-09-16	64	28	左室舒张末经46mm，左室收缩末经30mm	二尖瓣少量反流 三尖瓣少量反流 左室舒张功能下降	1	2021-09-16	0	0	左心耳内未见血栓	1	2021-09-16	2	窦性心动过缓 左心室肥大	2021-09-17	74	否	4	局麻	否	6	25	否		/	/
3	江西省人民医院	026	Patient privacy	胡菁	2021-09-30	阵发性心房颤动 慢性心力衰竭	1	2021-09-30	58	38	左室舒张末经45mm，左室收缩末经31mm	双房增大 二尖瓣少量反流 三尖瓣少量反流 主动脉瓣少量反流	1	2021-09-30	0	0	左心耳内未见血栓	1	2021-09-30	3	阵发性房颤	2021-09-30	120	否	3.5	局麻	否	11	147	是				否
3	江西省人民医院	027	Patient privacy	黄先韬	2021-10-11	阵发性心房颤动	1	2021-10-12	58	24	左室舒张末经47mm，左室收缩末经32mm	三尖瓣少量反流 左室舒张功能下降	1	2021-10-12	0	0	左房及左心耳内可见血栓	1	2021-10-11	2	窦性心动过速	2021-10-14	147	否	7	局麻	否	10	227	否		/	/
3	江西省人民医院	029	Patient privacy	胡菁	2021-10-13	1.微血管性心绞痛 2.脑梗死个人史 3.高血压病3级 4.2型糖尿病5.冠状动脉肌桥	1	2021-10-11	65	33	左室舒张末经52mm，左室收缩末经33mm	室间隔增厚 二尖瓣少量反流 三尖瓣少量反流 左室舒张功能下降	1	2021-10-14	0	0	左房及左心耳内未见血栓	1	2021-10-11	2	1.窦性心律 2.不完全性右束支阻滞 3.左心室高电压 4.ST-T改变	2021-10-14	72	否	9	局麻	否	8	100	否		/	/
3	江西省人民医院	030	Patient privacy	胡菁	2021-10-15	阵发性心房颤动	1	2021-10-15	65	28	左室舒张末经44mm，左室收缩末经29mm	三尖瓣少量反流	0					1	2021-10-10	3	快节律性心律失常 室内差异性传导或室性早搏 显著ST段压低（可能是心内膜下心肌损伤或洋地黄作用）（v3\v4\v5\v6）	2021-10-18	76	否	7	局麻	否	12	154	否		/	/
3	江西省人民医院	031	Patient privacy	胡菁	2021-10-19	心房颤动 频发性室性期前收缩	1	2021-10-19	54	33	左室舒张末经48mm，左室收缩末经34mm	三尖瓣少量反流	0					1	2021-10-18	1	窦性心动过缓	2021-10-20	88	否	4	局麻	否	3	8	否		/	/
3	江西省人民医院	032	Patient privacy	阮冬云	2021-10-20	可疑冠心病观察 心律失常 高血压1级（高危） 阵发性心房颤动	1	2021-10-17	59	32	左室舒张末经48mm，左室收缩末经33mm	室间隔增厚 二尖瓣少量反流 三尖瓣少量反流 主动脉瓣少量反流 左室舒张功能下降	1	2021-10-19	0	0	左房及左心耳内未见血栓	1	2021-10-15	2	1.窦性心动过速 2.左心室高电压	2021-10-22	82	否	10	局麻	否	/	83.6	否		/	/
3	江西省人民医院	033	Patient privacy	周海文	2021-10-27	心房颤动	1	2021-10-25	64	28	左室舒张末经47mm，左室收缩末经31mm	二尖瓣少量反流 三尖瓣少量反流 主动脉瓣少量反流 左室舒张功能下降	1	2021-10-28	0	0	左心耳内未见血栓	1	2021-10-25	2	窦性心律 左心房负荷过重 ST段抬高（V1）	2021-10-28	60	否	7	局麻	否	5	36	否		/	/
3	江西省人民医院	034	Patient privacy	周海文	2021-11-15	冠状动脉粥样硬化心脏病 阵发性心房颤动	1	2021-11-11	64	31	左室舒张末经49mm，左室收缩末经32mm	室间隔增厚 左室舒张功能下降 二尖瓣少量反流 心律不齐	1	2021-11-15	0	0	左心耳内未见血栓	1	2021-11-10	2	窦性心律 ST段压低（v2,v3,v4,v5） T波改变 显著心电轴右偏	2021-11-16	73	否	10	局麻	否	5	40	否		/	/
3	江西省人民医院	035	Patient privacy	周海文	2021-11-15	心房颤动	1	2021-11-15	62	35	左室舒张末经47mm，左室收缩末经31mm	左室舒张功能减低	1	2021-11-16	0	0	左房及左心耳内未见血栓	1	2021-11-15	2	1.窦性心律 2.ST-T改变	2021-11-17	88	否	5	局麻	否	8	48	否		/	/
3	江西省人民医院	036	Patient privacy	黄先韬	2021-11-16	心房颤动	1	2021-11-16	61	32	左室舒张末经52mm，左室收缩末经35mm	三尖瓣少量反流	1	2021-11-16	0	0	左房及左心耳内未见血栓	1	2021-11-15	1	1.窦性心律 2.正常心电图	2021-11-17	110	否	6.5	局麻	否	9	52	否		/	/
5	厦门大学附属中山医院	001	Patient privacy	刘希平	2021-09-08	1.心律失常 阵发性心房颤动 频发性房性早搏 短阵房速 室性逸搏 2.糖尿病 3.双侧颈动脉硬化并斑块形成 4.双肺纤维灶	1	2021-09-09	64	35	无资料，无法查询	1、心内结构未见明显异常；2、左室整体收缩功能正常。	0					1	2021-09-08	2	1.窦性心律 2.部分T波改变	2021-09-09	63	否	/	局麻	否	/	/	否		/	/
5	厦门大学附属中山医院	002	Patient privacy	刘希平	2021-09-09	1.心律失常 阵发性心房颤动2.冠状动脉粥样硬化 3.颈动脉硬化 4.反流性食管炎 5.高脂血症 6.高尿酸血症	1	2021-09-09	68	40	无资料，无法查询	1、左房轻度扩大；2、升主动脉增宽，主动脉增宽；3、微量二尖瓣、三尖瓣及主动脉瓣反流；4、左室整体收缩功能正常。	1	2021-09-09	0	0	心房及心耳处未见血栓形成。	1	2021-09-08	2	窦性心动过缓	2021-09-10	78	否	/	局麻	否	/	/	否		/	/
5	厦门大学附属中山医院	003	Patient privacy	刘希平	2021-09-10	1.心律失常 心房颤动 房性早搏 不完全性右束支传导阻滞。2、右肺结节术后。	1	2021-09-09	73	36	无资料，无法查询	1、轻度三尖瓣反流；2、左室整体收缩功能正常。	0					1	2021-09-08	3	1.窦性心律 2.不完全性右束支阻滞	2021-09-10	35	否	/	局麻	否	/	/	是，术后5个月	5	2022.2.18	2022.2.18术后半年对方，动态示阵发性心房颤动，建议其再次手术。患者2022.3.15入院，2022.3.18行射频手术	是	6
7	南昌大学第二附属医院	001	Patient privacy	夏珍	2021-09-07	1.频发性室性早搏 2.阵发性心房颤动 3.2型糖尿病 4.肾结石	1	2021-09-02	47	35	左室舒张末经59mm，左室收缩末经45mm	左室增大并左室收缩舒张功能减退 主动脉瓣局部钙化并轻度反流 二尖瓣三尖瓣轻度反流	1	2021-09-03	0	0	左心房及左心耳未见明显血栓 未见明显房缺	1	2021-09-01	3	1.窦性心律 2.成对房性早搏 3.室性早搏 4.心室内传导阻滞并左前分支阻滞 5.顺钟向转位	2021-09-07	72	否	10	局麻	否	/	/	否		/	/
7	南昌大学第二附属医院	002	Patient privacy	夏珍	2021-09-08	1.阵发性心房颤动（心房扩大）2.高血压性心脏病（左室肥厚(高血压性，高血3级）3.颈内动脉斑块（左），锁骨下动脉斑块（右） 5.胆囊息肉6.后天性肾囊7.大脑中动脉动脉瘤 8.缺血性脑血管病 9.颈动脉硬化	1	2021-09-07	69	40	左室舒张末经48mm，左室收缩末经29mm	左房增大 左室肥厚并舒张功能减退 升主动脉增宽 二尖瓣三尖瓣轻度反流 三尖主动脉瓣轻微反流	1	2021-09-07	0	0		1	2021-09-06	2	1.窦性心动过缓伴不齐 2.ST段改变	2021-09-09	102	否	9	局麻	否	/	/	是，术后5.5个月	5.5	2022-02-26	术后半年随访动态提示房颤	否	N
7	南昌大学第二附属医院	003	Patient privacy	夏珍	2021-09-16	1、阵发性心房颤动2、肺结节3、高血压3级4、颈动脉动脉硬化5、肝囊肿6、胆囊切除术后状态7、房性早搏8、房性心动过速（短阵）9、右束支传导阻滞10、肝功能检查的异常结果	1	2021-09-15	58	32	左室舒张末经48mm，左室收缩末经33mm	二尖瓣、三尖瓣微量反流 左室舒张功能减退	1	2021-09-15	0	0	左心房及左心耳未见明显血栓 未见明显房缺	1	2021-09-14	2	1、窦性心律2、完全性右束支阻滞3、电轴左偏4、Ⅲ、aVF导联r波呈胚胎状	2021-09-16	96	否	5	局麻	否	/	/	否		/	/
7	南昌大学第二附属医院	004	Patient privacy	夏珍	2021-09-17	1.阵发性心房颤动 2.高脂血症 3.脂肪肝 4.肝囊肿 5.胆囊息肉 6.肺结节 7.主动脉硬化	1	2021-09-16	74	34	左室舒张末经47mm，左室收缩末经27mm	二尖瓣微量反流 左室舒张功能减退	1	2021-09-17	0	0	左心房及左心耳未见明显血栓 未见明显房缺	1	2021-09-16	2	1.窦性心律 2.大致正常心电图	2021-09-18	69	否	6	局麻	否	5	22	是，术后3.5个月	3.5	2021-12-29	2021-12-22~2021-12-29长程动态提示房颤；2022-01-13行射频手术	是	4
7	南昌大学第二附属医院	005	Patient privacy	夏珍	2021-09-23	1.阵发性心房颤动 2.高血压2级 3.支气管扩张合并感染 4.窦性心动过缓 5.颈动脉硬化 6.肺结节 7.甲状腺结节 8.肝囊肿	1	2021-09-16	64	40	左室舒张末经56mm，左室收缩末经36mm	左房、右房增大。左室增大并舒张功能减退。主动脉瓣中度、三尖瓣轻中度、二尖瓣轻度反流。主动脉窦部、升主动脉及肺动脉增宽。	1	2021-09-23	0	0	左心房及左心耳未见明显血栓 未见明显房缺	1	2021-09-15	2	窦性心动过缓	2021-09-23	154	否	11	局麻	否	5	24	否		/	/
7	南昌大学第二附属医院	006	Patient privacy	夏珍	2021-09-24	1.高尿酸血症 2.阵发性心房颤动 3.高血压2级 4.后天性肾囊肿 5.颈动脉动脉硬化 6.主动脉钙化 7.脂肪肝 8.甲状腺结节 9.冠状动脉粥样硬化 10.胃炎	1	2021-09-22	73	38	左室舒张末经48mm，左室收缩末经27mm	左心房增大 主动脉窦部增宽 室间隔增厚并左室舒张功能减退 二尖瓣、三尖瓣、主动脉瓣轻度反流	1	2021-09-23	0	0	左心房及左心耳未见明显血栓 未见明显房缺	1	2021-09-22	2	1.窦性心律 2.T波改变	2021-09-24	137	外院动态提示阵发性房扑-房颤	3	局麻	否	/	/	否		/	/
7	南昌大学第二附属医院	008	Patient privacy	夏珍	2021-10-07	1.心律失常（阵发性心房颤动） 2.左房扩大 3.右房扩大 4.胆囊息肉 5.肝囊肿6.缺血性脑血管病 7.慢性胃炎	1	2021-10-07	60	36	左室舒张末经47mm，左室收缩末经32mm	左房、右房增大 二尖瓣、三尖瓣、主动脉瓣微量反流	1	2021-10-07	0	0	左心房及左心耳未见明显血栓	1	2021-10-06	2	窦性心动过缓	2021-10-11	69	否	7	局麻	否	/	/	否		/	/
7	南昌大学第二附属医院	009	Patient privacy	夏珍	2021-10-08	1.心律失常（阵发性心房颤动） 2.糜烂性胃炎 3.锁骨下动脉斑块 4.脂肪肝5.肝囊肿	1	2021-10-07	65	35	左室舒张末经41mm，左室收缩末经27mm	主动脉窦部及升主动脉增宽 二尖瓣、三尖瓣微量反流 左室舒张功能减退	1	2021-10-08	0	0	左心房及左心耳未见明显血栓 未见明显房缺	1	2021-09-30	3	1.心房颤动伴心室率快 2.ST段改变	2021-10-11	75	否	13	局麻	否	/	/	否		/	/
7	南昌大学第二附属医院	010	Patient privacy	夏珍	2021-10-09	1.阵发性心房颤动 2.脂肪肝	1	2021-09-30	68	31	左室舒张末经51mm，左室收缩末经31mm	二尖瓣、三尖瓣微量反流	1	2021-10-09	0	0	左心房及左心耳未见明显血栓 未见明显房缺	1	2021-09-30	2	窦性心动过缓伴不齐	2021-10-09	78	否	5	局麻	否	/	/	否		/	/
7	南昌大学第二附属医院	011	Patient privacy	夏珍	2021-10-09	1.心房颤动 2.下肢血肿 3.消化不良术中诊断：阵发性心房颤动	1	2021-10-08	63	40	左室舒张末经43mm，左室收缩末经29mm	左房增大 三尖瓣轻中度反流 二尖瓣、主动脉瓣轻度反流 心包少量积液	1	2021-10-09	0	0	卵圆孔未闭 左心房及左心耳未见明显血栓	1	2021-10-07	2	1.窦性心律 2.ST段改变	2021-10-09	53	否	27	局麻	否	/	/	否		/	/
7	南昌大学第二附属医院	012	Patient privacy	夏珍	2021-10-15	1.心律失常（阵发性心房颤动，阵发性心房扑动，室性早搏）2.胃息肉 3.高血压2级 4.冠状动脉粥样硬化	1	2021-10-14	40	47	49	左室肥大并左室收缩、舒张功能减退 左房左室增大 升主动脉增宽 肺动脉增宽二尖瓣、三尖瓣、主动脉瓣轻度反流	1	2021-10-14	0	0	左心房及左心耳未见明显血栓 未见明显房缺	1	2021-10-12	2	1.窦性心律 2.频发房性早搏 3.左心室高电压 4.ST-T改变	2021-10-16	172	是	7	局麻	是	/	/	否		/	/
7	南昌大学第二附属医院	013	Patient privacy	夏珍	2021-10-15	1.阵发性心房颤动 2.高血压2级 3.高尿酸血症 4.脂肪肝 5.胆囊息肉 6.肝功能不全	1	2021-10-15	57	34	左室舒张末经49mm，左室收缩末经34mm	二尖瓣、三尖瓣、主动脉瓣微量反流 室间隔增厚并左室舒张功能减退	0					1	2021-10-14	2	1.窦性心律 2.Ⅲ、aVF导联异常Q波	2021-10-16	94	否	8	局麻	否	9	116	否		/	/
7	南昌大学第二附属医院	014	Patient privacy	夏珍	2021-10-15	1.阵发性心房颤动 2.高脂血症 3.睡眠呼吸暂停综合征 4.疼痛	1	2021-10-13	72	34	左室舒张末经49mm，左室收缩末经29mm	二尖瓣、三尖瓣、主动脉瓣微量反流	1	2021-10-13	0	0	左心房及左心耳未见明显血栓 未见明显房缺	1	2021-10-12	2	窦性心动过缓	2021-10-16	77	否	8	局麻	否	6	50	是，术后3.5个月	3.5	2022-02-05	2022-02-05外院心电图提示房颤； 2022-09-17动态提示房颤	否
7	南昌大学第二附属医院	015	Patient privacy	夏珍	2021-10-21	1.阵发性心房颤动 2.锁骨下动脉斑块 3.肺气肿 4.肺大泡 5.肺结节 6.肝囊肿	1	2021-10-19	68	29	左室舒张末经38mm，左室收缩末经24mm	三尖瓣微量反流	1	2021-10-20	0	0	左心房左心耳未见明显血栓 未见明显房缺	1	2021-10-18	1	1.窦性心律 2.大致正常范围	2021-10-21	107	否	8	局麻	否	6	52	否		/	/
7	南昌大学第二附属医院	016	Patient privacy	夏珍	2021-10-22	1.晕厥 2.阵发性心房颤动 3.疼痛 4.高脂血症	1	2021-10-18	62	33	左室舒张末经46mm，左室收缩末经30mm	主动脉瓣轻度反流	1	2021-10-22	0	0	左心房及左心耳未见明显血栓 未见明显房缺	1	2021-10-17	1	1.窦性心律 2.大致正常心电图	2021-10-23	99	否	9	局麻	否	5	54	否		/	/
7	南昌大学第二附属医院	017	Patient privacy	夏珍	2021-10-22	1.阵发性心房颤动 2.高脂血症 3.脂肪肝 4.颈动脉动脉硬化	1	2021-10-20	66	36	左室舒张末经45mm，左室收缩末经27mm	左房增大。二尖瓣、三尖瓣微量反流。左室舒张功能减退。	0					1	2021-10-19	1	1.窦性心律 2.大致心电图正常	2021-10-23	62	否	8	局麻	否	3	12	否		/	/
7	南昌大学第二附属医院	018	Patient privacy	夏珍	2021-10-28	1.阵发性心房颤动 2.慢性胃炎 3.肺结节	1	2021-10-27	61	30	左室舒张末经46mm，左室收缩末经31mm	三尖瓣轻度反流、二尖瓣主动脉瓣微量反流、左室舒张功能减退	1	2021-10-27	0	0	左心房及左心耳未见明显血栓 未见明显房缺	1	2021-10-26	2	1.窦性心律 2.ST-T改变	2021-10-28	66	否	4	局麻	否	/	/	否		/	/
7	南昌大学第二附属医院	019	Patient privacy	夏珍	2021-10-29	1.阵发性心房颤动 2.高血压2级 3.高尿酸血症 4.窦性心动过速 5.左房扩大	1	2021-10-28	67	43	左室舒张末经51mm，左室收缩末经32mm	左房增大 升主动脉增宽 室间隔增厚 二尖瓣、三尖瓣轻度反流 主动脉瓣微量反流 左室舒张功能减退	1	2021-10-29	0	0	左心房及左心耳未见明显血栓 未见明显房缺	1	2021-10-28	3	心房颤动伴心室率快	2021-10-29	108	否	4	局麻	否	13	109	否		/	/
7	南昌大学第二附属医院	020	Patient privacy	夏珍	2021-11-02	1.阵发性心房颤动 2.完全性右束支传导阻滞 3.主动脉硬化 4.左房扩大 5.锁骨下动脉斑块 6.颈内动脉斑块 7.颈总动脉斑块 8.甲状腺结节	1	2021-10-28	62	39	左室舒张末经51mm，左室收缩末经34mm	左房增大 二尖瓣、三尖瓣、主动脉瓣轻度反流	1	2021-11-01	0	0	左心房及左心耳未见明显异常 未见明显房缺	1	2021-10-31	3	1.心房颤动 2.完全性右束支阻滞	2021-11-04	49	否	18	局麻	否	6	100	否		/	/
7	南昌大学第二附属医院	021	Patient privacy	夏珍	2021-11-03	1.阵发性心房颤动 2.二尖瓣关闭不全 3.腔隙性心肌梗死	1	2021-10-28	60	43	左室舒张末经43mm，左室收缩末经29mm	左房增大 二尖瓣不良并轻度关闭不全 三尖瓣、主动脉瓣轻度反流 左室舒张功减退	1	2021-11-01	0	0	左心房及左心耳未见明显血栓 未见明显房缺	1	2021-10-26	3	1.心房颤动伴心室率快 2.左心室高电压 3.ST-T改变	2021-11-04	117	否	13	局麻	否	/	/	否		/	/
7	南昌大学第二附属医院	022	Patient privacy	夏珍	2021-11-03	1.肺结节 2.肝囊肿 3.胆囊结石 4.R-R长间歇 5.阵发性心房颤动	1	2021-10-28	68	38	左室舒张末经43mm，左室收缩末经27mm	左房稍大 二尖瓣、三尖瓣、主动脉瓣轻度反流 左室舒张功能减退	1	2021-10-29	0	0	左心房及左心耳未见明显血栓 未见明显房缺	1	2021-10-27	3	1.心房颤动 2.左心室高电压 3.T波改变	2021-11-04	105	否	11	局麻	否	5	45	是，术后12.5个月	12.5	2022-11-28	术后一年随访动态提示房颤	否
7	南昌大学第二附属医院	023	Patient privacy	夏珍	2021-11-09	1.冠状动脉狭窄 2.高血压2级 3.阵发性心房颤动	1	2021-11-09	68	42	左室舒张末经45mm，左室收缩末经28mm	左房增大 室间隔增厚 二尖瓣后瓣局部扩张 二尖瓣中度反流 三尖瓣、主动脉瓣轻度反流 左室舒张功能减退	1	2021-11-09	0	0	左心房及左心耳未见明显血栓 未见明显房缺	1	2021-11-08	2	1.窦性心动过缓 2.ST-T改变	2021-11-09	99	否	4	局麻	否	3	19	是，术后3.5个月	3.5	2022-02-25	2022-02-25外院提示房扑	房扑
7	南昌大学第二附属医院	024	Patient privacy	夏珍	2021-11-11	1.心律失常（阵发性心房颤动） 2.频发性房性早搏 3.房性心动过速 4.室性早搏（偶发） 2.冠状动脉心肌桥 3.高血压2级 4.皮下血肿 5.轻度贫血	1	2021-11-11	76	41	左室舒张末经36mm，左室收缩末经19mm	左房右房增大 三尖瓣轻度反流 二尖瓣、主动脉瓣微量反流 左室舒张功能减退心包腔少量积液	0					1	2021-11-11	1	1.窦性心律 2.大致正常心电图	2021-11-12	83	否	5	局麻	否	6	3	否		/	/
7	南昌大学第二附属医院	025	Patient privacy	夏珍	2021-11-12	1.阵发性心房颤动 2.窦性心动过速 3.房性早搏（偶发） 4.室性早搏（偶发）5.冠状动脉粥样硬化（狭窄） 6.冠状动脉粥样硬化	1	2021-11-09	68	31	左室舒张末经46mm，左室收缩末经30mm	心脏结构、血流及功能未见异常	1	2021-11-11	0	0	左心房及左心耳未见明显血栓 未见明显房缺	1	2021-11-12	2	窦性心动过缓	2021-11-13	121	否	10	局麻	否	6.55	46.3	否		/	/
7	南昌大学第二附属医院	026	Patient privacy	夏珍	2021-11-17	1.阵发性心房颤动 2.高血压病2级（极高危） 3.2型糖尿病 4.颈动脉动脉硬化5.高甘油酯血症 6.高胱氨酸血症 7.胆囊结石 8.胆囊息肉 9.肾结石	1	2021-11-16	69	31	左室舒张末经39mm，左室收缩末经24mm	二尖瓣轻度反流 三尖瓣微量反流 左室舒张功能减退	1	2021-11-18	0	0	卵圆孔未闭 左心房及左心耳未见明显血栓	1	2021-11-15	1	1.窦性心律 2.大致正常心电图	2021-11-18	112	否	7	局麻	否	5	无	否		/	/
7	南昌大学第二附属医院	027	Patient privacy	夏珍	2021-11-18	1.阵发性心房颤动 2.高血压2级 3.睡眠呼吸暂停综合征 4.颈动脉动脉硬化5.甲状腺结节 6.脂肪肝	1	2021-11-17	59	37	左室舒张末经49mm，左室收缩末经34mm	左房增大 二尖瓣、三尖瓣微量反流 左室舒张功能减退	1	2021-11-17	0	0	左心房及左心耳未见未见明显血栓 未见明显房缺	1	2021-11-16	3	心房颤动伴心室率快 ST段改变	2021-11-18	31	否	7	局麻	否	3	25	否		/	/
7	南昌大学第二附属医院	028	Patient privacy	夏珍	2021-11-19	1.阵发性心房颤动 2.冠状动脉狭窄 3.肺气肿	1	2021-11-19	64	46	51	左右心房增大 二尖瓣、三尖瓣中度反流 主动脉瓣、肺动脉瓣轻度反流	0					1	2021-11-20	3	1.心房颤动 2.室性早搏	2021-11-20	113	否	4	局麻	否	18	128	否		/	/
6	广西医科大学第二附属医院	001	Patient privacy	黎庆捷	2021-08-12	1.心悸查因 2.慢性非萎缩性胃炎 修正诊断：1.心律失常：阵发性心房颤动 窦性心动过速 2.高脂血症 3。慢性非萎缩性胃窦炎	1	2021-08-07	68	28	45	1、心脏形态结构及瓣膜功能未见异常。2、左室顺应性欠佳，左室收缩功能测定在正常范围。	1	2021-08-11	0	0	1、左房、左心耳内未见血栓回声2、余诊断参考经胸超声	1	2021-08-05	3	心房颤动	2021-08-12	51	否	11	局麻	否	/	/	否		/	/
6	广西医科大学第二附属医院	002	Patient privacy	黎庆捷	2021-08-12	心律失常 心房颤动	1	2021-08-10	72	37	47	1、左右房稍大。病史（房颤）2、三尖瓣轻度关闭不全。3、左室收缩功能测定在正常范围。	1	2021-08-11	0	0	1、左房、左心耳内血流淤滞声像2、余诊断参考经胸超声	1	2021-08-09	3	心房颤动	2021-08-12	59	否	5	局麻	否	/	/	是，术后1个月	1	2021.8.25	术后2021.8.25、9.3、9.23、10.9分别出现心慌房颤症状，每次持续半小时导1天，2021.12.8入院，于12.9（术后3个月外）再次行房颤射频消融术，消融结束时刺激仍术中可诱发房颤、房扑，术后6月和12随访holter无房颤房扑发作	是	4
6	广西医科大学第二附属医院	003	Patient privacy	黄焕杰	2021-08-16	1.心律失常 阵发性心房颤动 2.冠状动脉粥样硬化 3.高血压病2级 很高危组4.血脂异常 5.脂肪肝 6.右侧大脑中动脉狭窄（中-重度）	1	2021-08-16	71	33	47	1、主动脉瓣轻度关闭不全。2、左室顺应性降低，左室收缩功能测定在正常范围	1	2021-08-17	0	0	1、左房、左心耳内未见血栓回声2、余诊断参考经胸超声	1	2021-08-16	1		2021-08-17	47	否	3	局麻	否	/	/	是，术后3.5个月	3.5	2021.12.06）	2021.12.6复查动态心电图结果为阵发性心房颤动，予以美托洛尔治疗	否
6	广西医科大学第二附属医院	004	Patient privacy	黄焕杰	2021-08-16	1.心律失常：心房颤动 室性早搏（多源、部分成对）。2.甲状腺机能亢进症：甲状腺机能亢进心脏病	1	2021-08-16	69	33	52	1、三尖瓣轻度关闭不全。2、左室收缩功能测定在正常范围。	1	2021-08-17	0	0	1、左房、左心耳内未见血栓回声2、余诊断参考经胸超声	1	2021-08-15	2	窦性心律、偶发异位性早搏、异常左偏电轴	2021-08-17	59	否	4	局麻	否	/	/	否		/	/
6	广西医科大学第二附属医院	005	Patient privacy	黄焕杰	2021-08-16	1.心律失常：阵发性房颤，频发室上性早搏 2.高血压3级 很高危组	1	2021-08-16	68	28	50	1、心脏形态结构及瓣膜功能未见异常。2、左璧顺应性降低，左室收缩功能测定在正常范围。	1	2021-08-17	0	0	1、左房、左心耳内未见血栓回声2、余诊断参考经胸超声	1	2021-08-15	2	窦性心律、频发室上性早搏、非特异性T波异常	2021-08-17	43	否	4	局麻	否	/	/	否		/	/
6	广西医科大学第二附属医院	006	Patient privacy	黄焕杰	2021-08-16	1.心律失常：阵发性心房颤动 2.冠状动脉粥样硬化症 3.高血压3级 很高危组高血压性心脏病，双眼高血压性视网膜病变（II级） 4.右膝关节骨性关节炎 5.2型糖尿病 6.痛风性关节炎 7.高尿酸血症	1	2021-08-12	69	33	46	1、心脏形态结构及瓣膜功能未见异常。2、左室顺应性降低，左室收缩功能测定在正常范围。	1	2021-08-13	0	0	1、左房、左心耳内未见血栓回声2、余诊断参考经胸超声	1	2021-08-13	3	1.房颤伴快速心室率 2，中度ST压低（冠心病相关）	2021-08-17	60	否	9	局麻	否	/	/	否		/	/
6	广西医科大学第二附属医院	007	Patient privacy	黄焕杰	2021-08-21	1.心律失常：阵发性心房颤动 2.冠状动脉粥样硬化性心脏病：冠状动脉支架植入术后状态，不稳定型心绞痛，心功能II级	1	2021-08-21	66	34	55	1、心脏形态结构及瓣膜功能未见异常。2、左室收缩功能测定在正常范围。	1	2021-08-23	0	0	1、左房、左心耳内未见血栓回声2、余诊断参考经胸超声	1	2021-08-20	2	窦性心律、偶发室上性早搏（短的QRS时限，异位（beat 5））	2021-08-23	49	否	5	局麻	否	/	/	否		/	/
6	广西医科大学第二附属医院	008	Patient privacy	黎庆捷	2021-08-23	1.心律失常：阵发性心房颤动 2.甲状腺功能亢进 3.颈椎间盘突出（C4/5-C6/7)4.内外侧半月板及多发变性、摩擦撕裂 5.前庭交叉韧带损伤 6.关节周围滑囊炎并积液 7.糖耐量异常 8.双下肢动脉粥样硬化症 9.结节性甲状腺肿（Ti-RADS）	1	2021-08-24	71	36	48	1、心脏形态结构及瓣膜功能未见异常。2、左室顺应性降低，左室收缩功能测定在正常范围。	1	2021-08-26	0	0	1、左房、左心耳内未见血栓回声2、余诊断参考经胸超声	1	2021-08-24	1		2021-08-26	98	否	5	局麻	否	/	/	否		/	/
6	广西医科大学第二附属医院	009	Patient privacy	黄焕杰	2021-08-25	心律失常 阵发性心房颤动 完全性右束支传导阻滞	1	2021-08-26	64	42	49	1、左右房增大。2、室间隔与左室壁厚度正常高值。3、二尖瓣、三尖瓣轻度关闭不全。4、轻度肺动脉高压。5、左室收缩功能测定在正常范围。	1	2021-08-27	0	0	1、左房、左心耳内未见血栓回声2、余诊断参考经胸超声	1	2021-08-26	3	窦性心动过缓 完全性右束支阻滞（病史）	2021-08-30	96	否	7	局麻	否	/	/	否		/	/
6	广西医科大学第二附属医院	010	Patient privacy	黄焕杰	2021-08-26	心律失常 阵发性心房颤动	1	2021-08-26	61	45	56	1、左房、右房增大，左室稍增大。病史（房颤）2、二尖瓣、三尖瓣轻度关闭不全。3、左室收缩功能测定在正常范围。	1	2021-08-25	0	0	1、左房、左心耳内未见血栓回声2、余诊断参考经胸超声	1	2021-08-26	1		2021-08-27	127	否	4	局麻	否	/	/	是，术后2.5个月	2.5	2021.11.03	2021年11月3日(术后3个月内) 在武宣县人民医院查动态心电图有心房颤动，于2022年1月4日（术后6个月内)和2022.08.16术后1年复查常规心电图提示心房颤动，房颤复发，2022.8.18行房颤射频消融术	是	11
6	广西医科大学第二附属医院	011	Patient privacy	黎庆捷	2021-08-26	心律失常 频发房性早搏 短阵房速 短阵心房颤动 心房扑动	1	2021-08-27	67	23	44	1、心脏形态结构及瓣膜功能未见异常。2、左室收缩功能测定在正常范围。	1	2021-08-27	0	0	1、左房、左心耳内未见血栓回声 2、余诊断参考经胸超声	1	2021-08-13	2	1、窦性心律；2、房性早搏	2021-08-27	57	是(北海市人民医院holter:短阵性心房颤动(b部分呈不纯性心房扑动）	5	局麻	否	/	/	否		/	/
6	广西医科大学第二附属医院	012	Patient privacy	黄焕杰	2021-08-27	1.心律失常，阵发性心房颤动 2.冠状动脉粥样硬化性心脏病，冠脉支架植入术3.高血压病 1级很高危组	1	2021-08-27	64	48	54	左房增大（房颤病史）室间隔稍增厚，左室壁厚度正常高值。左室舒张功能减低，左室收缩功能测定在正常范围。	1	2021-08-25	0	0	1、左房及左心耳血液瘀滞（SEC 1级），未探及明确血栓回声。2、余结论请参考经胸心脏超声检查。	1	2021-08-27	1		2021-08-30	88	否	7	局麻	否	/	/	否		/	/
6	广西医科大学第二附属医院	013	Patient privacy	黎庆捷	2021-08-31	1.心律失常 阵发性心房颤动 2.高血压1级中危组	1	2021-09-01	65	36	45	1、心脏形态结构及瓣膜功能未见异常。2、左室顺应性降低，左室收缩功能测定在正常范围。	1	2021-09-02	0	0	1、左房、左心耳内未见血栓回声2、余诊断参考经胸超声	1	2021-09-01	2	窦性心律，心脏逆钟向转位，心电轴左偏	2021-09-02	68	否	3	局麻	否	/	/	否		/	/
6	广西医科大学第二附属医院	014	Patient privacy	黄焕杰	2021-09-08	1.心律失常 阵发性心房颤动 2.乙肝病毒携带者	1	2021-09-08	71	24	45	1、心脏形态结构及瓣膜功能未见异常。2、左室收缩功能测定在正常范围。	1	2021-09-09	0	0	1、左房、左心耳内未见血栓回声 2、余诊断参考经胸超声	1	2021-09-08	2	窦性心律，T波改变，SV2＞3.0mv	2021-09-09	58	否	4	局麻	否	/	/	否		/	/
6	广西医科大学第二附属医院	015	Patient privacy	黄焕杰	2021-09-08	1.心律失常 心房颤动 2.冠心病 不稳定型心绞痛 心功能II级 3.高血压病3级很高危组 高血压性心脏病	1	2021-09-08	69	38	47	1、少量心包积液。2、左室顺应性降低，左室收缩功能测定在正常范围。	1	2021-09-09	0	0	1、左房、左心耳内未见血栓回声 2、余诊断参考经胸超声	1	2021-09-08	1		2021-09-09	46	是(广西壮族自治区江滨医院holter:阵发性心房颤动-心房扑动）	3	局麻	否	/	/	否		/	/
6	广西医科大学第二附属医院	016	Patient privacy	黎庆捷	2021-09-12	1.心律失常 心房颤动 2.胸闷查因 3.2型糖尿病	1	2021-09-08	62	34	47	1、心脏形态结构及瓣膜功能未见异常。2、左室顺应性降低，左室收缩功能测定在正常范围。	1	2021-09-10	0	0	1、左房、左心耳内未见血栓回声 2、余诊断参考经胸超声	1	2021-09-10	1		2021-09-14	45	否	9	局麻	否	/	/	否		/	/
6	广西医科大学第二附属医院	017	Patient privacy	黄焕杰	2021-09-12	心律失常 阵发性心房颤动	1	2021-09-11	73	37	48	1、左右房饱满（病史）。2、三尖瓣轻度关闭不全。3、左室收缩功能测定在正常范围。	1	2021-09-14	0	0	1、左房、左心耳内未见血栓回声 2、余诊断参考经胸超声	1	2021-09-13	3	快速型心房颤动	2021-09-14	114	否	4	局麻	是，三尖瓣峡部依赖房扑，用NS7TCDL174HS消融导管消融	/	/	是，术后9个月	9	2022.6.16	2022年6月16日在广西医科大第一附属医院复查心电图提示心房颤动伴快速心室率，房颤复发，口服胺碘酮治疗	否
6	广西医科大学第二附属医院	018	Patient privacy	黎庆捷	2021-09-22	1.心律失常 阵发性心房颤动 2，高血压病3级 很高危组 3.高脂血病 4.肾结石5.阑尾炎手术	1	2021-09-22	70	36	50	1、心脏形态结构及瓣膜功能未见异常。2、左室收缩功能测定在正常范围。	1	2021-09-23	0	0	1、左房、左心耳内未见血栓回声 2、余诊断参考经胸超声	1	2021-09-22	2	窦性心律，不完全性右束支阻滞，T波改变，心脏逆钟向定位	2021-09-24	64	否	4	局麻	否	/	/	否		/	/
6	广西医科大学第二附属医院	019	Patient privacy	黎庆捷	2021-09-22	1.心律失常 阵发性心房颤动 2.高血压病2级 很高危组 3.短暂性脑缺血发作 4.左侧椎动脉V4段中度狭窄 5.胫腓骨骨折术后	1	2021-09-23	68	36	50	1、二尖瓣、三尖瓣轻度关闭不全。2、左室顺应性欠佳，左室收缩功能测定在正常范围。	1	2021-09-24	0	0	1、左房、左心耳内未见血栓回声 2、余诊断参考经胸超声	1	2021-09-23	1		2021-09-24	58	否	4	局麻	否	/	/	否		/	/
6	广西医科大学第二附属医院	020	Patient privacy	黄焕杰	2021-10-07	心律失常 阵发性心房颤动 阵发性心房扑动	1	2021-10-08	71	25	45	1、二尖瓣、三尖瓣轻度关闭不全。2、左室顺应性欠佳，左室收缩功能测定在正常范围。	1	2021-10-08	0	0	1、左房、左心耳内未见血栓回声 2、余诊断参考经胸超声	1	2021-10-08	2	窦性心律，T波改变	2021-10-09	46	是（2021.08外院holter提示）	4	局麻	否	/	/	是，术后6个月	6	2022.4.14	本院心电图提示：阵发性心房颤动、心房扑动 (部分星快速型心房额动)	否		AF-Af
6	广西医科大学第二附属医院	021	Patient privacy	黎庆捷	2021-10-09	1.心律失常 阵发性心房颤动 频发室性早搏 阵发性室上性心动过速 射频消融术后 2.慢性非萎缩性胃炎伴胆汁反流	1	2021-10-09	70	30	49	1、心脏形态结构及瓣膜功能未见异常。2、左室收缩功能测定在正常范围。	1	2021-10-11	0	0	1、左房、左心耳内未见血栓回声 2、余诊断参考经胸超声	1	2021-10-09	3	窦性心动过缓（病史）	2021-10-11	64	否	4	局麻	否	/	/	否		/	/
6	广西医科大学第二附属医院	022	Patient privacy	黄焕杰	2021-10-25	1.心律失常 阵发性心房颤动 2.乙型肝炎病毒携带	1	2021-10-26	72	28	45	1、心脏形态结构及瓣膜功能未见异常。2、左室顺应性欠佳，左室收缩功能测定在正常范围。	1	2021-10-26	0	0	1、左房、左心耳内未见血栓回声 2、余诊断参考经胸超声	1	2021-10-23	2	窦性心律，Ⅰ度房室传导阻滞，电轴不定	2021-10-26	49	否	5	局麻	否	/	/	否		/	/
6	广西医科大学第二附属医院	023	Patient privacy	黄焕杰	2021-10-25	1.心律失常 快速型心房颤动伴长RR间期 心功能II级 2.冠状动脉粥样硬化心脏病？3.高血压病3级 很高危组	1	2021-10-22	71	37	46	1、室间隔与左室壁对称性增厚。2、左室顺应性降低，左室收缩功能测定在正常范围。	1	2021-10-25	0	0	1、左房、左心耳内未见血栓回声 2、余诊断参考经胸超声	1	2021-10-21	3	窦性心律不齐 左室肥大伴变极异常 左房增大（病史相关房颤，高血压）	2021-10-26	57	是（蒙山县人民医院诊断）	11	局麻	否	/	/	是，术后11个月	11	2022.9.26	蒙山县人民医院复查holter：阵发性心房颤动伴快速心室率	否
6	广西医科大学第二附属医院	024	Patient privacy	黎庆捷	2021-10-27	1.心律失常 阵发性心房颤动 2.冠状动脉粥样硬化性心脏病 3.2型糖尿病并同部性病变 并糖尿病变 4.卵圆孔未闭 5.慢性胃炎	1	2021-10-27	67	55	48	1.左房、右房增大（病史）房颤 2.二尖瓣、三尖瓣轻度闭合不全 3.卵圆孔未闭，房水平左向右分流 4.左室收缩功能测定在正常范围	1	2021-10-28	0	0	1.左房、左心耳血流明显淤滞声像 2.卵圆孔未闭，房水平少量左向右分流	1	2021-10-28	3	1.窦性心动过缓（病史） 2.提示不完全性右束支阻滞 3.左心室高电压 4.ST-T改变 5.心脏逆钟向转位	2021-10-29	62	否	6	局麻	否	/	/	是，术后4个月	4	2022.2.17	2022.2.17、2022.3.21房扑，于2022年3月24日再次行射频消融术，	房扑	5
6	广西医科大学第二附属医院	025	Patient privacy	黄焕杰	2021-11-15	1.冠状动脉粥样硬化性心脏病？2.心律失常 阵发性心房颤动 3。高血压3级很高危组 4.双膝骨关节炎	1	2021-11-12	62	45	59	1、左房增大（病史房颤，高血压）+室间隔与左室后壁匀称性稍增厚（考虑与血压升高有关），建议监测血压。2、左室顺应性降低，左室收缩功能测定在正常范围。	1	2021-11-16	0	0	1、左房、左心耳内未见血栓回声 2、余诊断参考经胸超声	1	2021-11-11	2	窦性心律，非特异性室内传导延迟（QRS时限＞110ms）	2021-11-16	60	否	7	局麻	否	/	/	否		/	/
6	广西医科大学第二附属医院	026	Patient privacy	黄焕杰	2021-11-15	心律失常 阵发性心房颤动	1	2021-11-15	69	34	48	1、三尖瓣轻度关闭不全。2、房水平少量左向右分流（考虑卵圆孔未闭） 3、右室前壁前方心包腔内低回声区（脂肪垫） 4、少量心包积液。5、左室顺应性降低，左室收缩功能测定在正常范围。	1	2021-11-16	0	0	1、左房、左心耳内未见血栓回声 2、卵圆孔未闭 3、余诊断参考经胸超声	1	2021-11-15	1	窦性心律，正常范围心电图	2021-11-16	42	否	3	局麻	否	/	/	否		/	/
2	中南大学湘雅二医院	001	Patient privacy	阳辉	2021-11-02	1.心律失常 阵发性心房颤动 2.高血压 3.抑郁症	1	2021-10-28	62	29	43	1.二尖瓣、三尖瓣（轻度）反流 2.左室舒张功能减退 3.左、右房及左、右心率未见明显血栓	1	2021-10-28	0	0	1.二尖瓣、三尖瓣（轻度）反流 2.左室舒张功能减退 3.左、右房及左、右心率未见明显血栓	1	2021-10-25	1	窦性心律，正常ECG	2021-11-04	53	否	14	局麻	否	/	/	否		/	/
2	中南大学湘雅二医院	002	Patient privacy	阳辉	2021-11-11	1.心律失常 阵发性心房颤动 2.风湿性心脏病 二尖瓣狭窄（轻-中度）二尖瓣关闭（中-重） 左房增大 心功能II级 3.高血压病1级 高危组	1	2021-11-11	58	55	48	1.二尖瓣狭窄(轻度)并关闭不全(中度) 2.左房扩大 3.三尖瓣返流(轻度) 4.肺动脉增宽 肺动脉瓣返流(轻度) 5.升主动脉稍宽 主动脉瓣钙化并返流(轻度) 6.卵圆孔未闭 7.左室舒张功能减退 8.左、右房及左、右心耳未见明显血栓	1	2021-11-11	0	0	1.二尖瓣狭窄(轻度)并关闭不全(中度) 2.左房扩大 3.三尖瓣返流(轻度) 4.肺动脉增宽 肺动脉瓣返流(轻度) 5.升主动脉稍宽 主动脉瓣钙化并返流(轻度) 6.卵圆孔未闭 7.左室舒张功能减退 8.左、右房及左、右心耳未见明显血栓	1	2021-11-10	3	心房颤动伴快心室率，ST段与T波异常，可考虑为下壁心肌缺血，或洋地黄作用，异常ECG。	2021-11-15	56	否	9	局麻	否	/	/	是，术后6个月	6	2022.05.17	术后6月和12月Holter提示：心房颤动，未再次手术，仅酒石酸美托洛尔（有高血压病史）治疗	否
2	中南大学湘雅二医院	003	Patient privacy	阳辉	2021-11-15	1.心律失常 阵发性心房颤动 心功能II级 2.冠状动脉粥样硬化性心脏病 3.高血3级（很高危） 4.陈旧性脑梗死 5.阻滞性呼吸暂停综合征术后 6.胆囊切除术后	1	2021-11-15	65	36	40	1.左房增大。2.二尖瓣、三尖瓣（轻度）反流 3，左室舒张功能减退 4.左、右房及左、右心耳未见明显血栓。	1	2021-11-15	0	0	1.左房增大。2.二尖瓣、三尖瓣（轻度）反流 3，左室舒张功能减退 4.左、右房及左、右心耳未见明显血栓。	1	2021-11-11	2	窦性心律，电压符合左心室肥大的最佳标准，不除外是正常变异，QT间期延长，异常ECG	2021-11-16	38	否	7	局麻	否	/	/	否		/	/
2	中南大学湘雅二医院	004	Patient privacy	阳辉	2021-11-17	1.冠状动脉粥样硬化性心脏病，不稳定性心绞痛，左房扩大，阵发性房颤，冠状支架植入术后 心功能II级 2.晕厥查因：心源性？血管迷走性？ 3.双侧劲动脉内膜增厚伴侧斑形成 4.左侧锁骨下动脉斑块形成（单发） 5.肝囊性病变 6.前	1	2021-11-12	60	39	49	1.左房增大，右心增大。2.室壁运动欠协调。3.二尖瓣、三尖瓣轻度反流。4，左心功能正常范围	0					1	2021-11-17	3	心房颤动 异常ECG	2021-11-18	112	否	11	局麻	否	/	/	否		/	/
2	中南大学湘雅二医院	005	Patient privacy	阳辉	2021-11-17	1.心率失常 阵发性心房颤动 短暂阵发性房性心动过速 频发性房性期前收缩 A型预激综合征射频消融术 2.高血压3级 很高危组 3.冠状动脉粥样硬化 4.前降支冠状动脉肌桥 5.高脂血症 6.痛风	1	2021-11-17	58	35	50	1.左房正常高值 2.室间隔与左室后壁稍厚 3.升主动脉瘤样扩张，主动脉瓣(轻度)返流 4.二尖瓣、三尖瓣(轻度)返流 5.肺动脉稍宽，肺动脉瓣(轻度)返流 6.左室舒张功能减退 7.左右房及左右心耳未见明显血栓	1	2021-11-17	0	0	1.左房正常高值 2.室间隔与左室后壁稍厚 3.升主动脉瘤样扩张，主动脉瓣(轻度)返流 4.二尖瓣、三尖瓣(轻度)返流 5.肺动脉稍宽，肺动脉瓣(轻度)返流 6.左室舒张功能减退 7.左右房及左右心耳未见明显血栓	1	2021-11-15	2	窦性心律伴显著的窦性心律不齐，伴偶发室性早搏，临界ECG	2021-11-18	76	否	5	局麻	否	/	/	否		/	/
2	中南大学湘雅二医院	006	Patient privacy	阳辉	2021-11-17	1.心律失常 阵发性心房颤动 2.高血压病2级（极高危） 3.双肾多发结石 4.痛风 5.肾功能不全 6.颈部血管斑块形成 7.脂肪肝	1	2021-11-18	58	42	57	1.左房增大、左室增大。2. 升主动脉稍宽，主动脉瓣钙化并反流（轻度）。3.二尖瓣、三尖瓣、肺动脉瓣（轻度）反流。4. 左室舒张功能减退。5.卵圆孔未闭。6.左、右房及左心耳未见明显血栓	1	2021-11-18	0	0	1.左房增大、左室增大。2. 升主动脉稍宽，主动脉瓣钙化并反流（轻度）。3.二尖瓣、三尖瓣、肺动脉瓣（轻度）反流。4. 左室舒张功能减退。5.卵圆孔未闭。6.左、右房及左心耳未见明显血栓	1	2021-11-17	3	心房颤动伴快心室率，电压符合左心室肥大的最低标准，不除外是正常变异非特异性T波异常，可能是洋地黄作用，异常ECG。	2021-11-18	52	否	6	局麻	否	/	/	否		/	/
2	中南大学湘雅二医院	007	Patient privacy	阳辉	2021-11-18	心律失常 阵发性心房颤动 甲状腺功能减退 胃溃疡病史	1	2021-11-19	62	32	46	1.左房稍大。2.二尖瓣、三尖瓣、肺动脉瓣（轻度）反流。3.左心功能测量值正常范围。4.左、右房及左、右心室未见明显血栓	1	2021-11-19	0	0	1.左房稍大。2.二尖瓣、三尖瓣、肺动脉瓣（轻度）反流。3.左心功能测量值正常范围。4.左、右房及左、右心室未见明显血栓	1	2021-11-17	1	窦性心律，正常ECG	2021-11-19	93	否	5	局麻	否	/	/	否		/	/
2	中南大学湘雅二医院	008	Patient privacy	阳辉	2021-11-18	心律失常阵发性心房颤动 高血压2级高危组	1	2021-11-17	63	37	51	1.双房增大 2.主动脉内径稍宽，主动脉瓣(中-重度)返流 3.三尖瓣、肺动脉瓣(轻度）返流 4.心律不齐 5.左室舒张功能减退 6.左、右房及左、右心耳未见明	1	2021-11-17	0	0	1.双房增大 2.主动脉内径稍宽，主动脉瓣(中-重度)返流 3.三尖瓣、肺动脉瓣(轻度）返流 4.心律不齐 5.左室舒张功能减退 6.左、右房及左、右心耳未见明	1	2021-11-16	3	1.快速房颤 2.左室高电压 3.ST-T改变	2021-11-19	45	否	7	局麻	否	/	/	否		/	/
3	江西省人民医院	010	Patient privacy	周海文	2021-08-12	1.心房颤动 2.晕厥查因	1	2021-08-10	64	32	左室舒张末经50mm，左室收缩末经32mm	二尖瓣少量反流，三尖瓣少量反流	1	2021-08-12	0	0	左心耳内未见血栓，卵圆孔未闭可能	1	2021-08-09	2	窦性心动过缓 ST段抬高（V4，V5,V6）	筛败	/	/	/	/	/	/	/	/		/	/
3	江西省人民医院	018	Patient privacy	周海文	2021-08-26	阵发性心房颤动	1	2021-08-24	74	39	左室舒张末经54mm，左室收缩末经31mm	左心增大，左心饱满，左室壁增厚 升主动脉增宽，房间隔膨出瘤瘤样改变，二尖瓣大量反流 三尖瓣少量反流 左室舒张功能下降 主动脉瓣退行性改变并少量反流	1	2021-08-26	0	0	左心耳内未见血栓 房间隔膨出瘤	1	2021-08-23	2	窦性心律 PS波增宽 左心室肥厚 ST段压低（V3，V4） 显著ST段抬高（V6）继发性T波改变	筛败	/	/	/	/	/	/	/	/		/	/
3	江西省人民医院	028	Patient privacy	徐志成	2021-10-13	阵发性心房颤动 冠状动脉粥样硬化性心脏病 冠状动脉支架植入状态	1	2021-10-13	70	43	左室舒张末经44mm，左室收缩末经26mm	二尖瓣微少量反流 三尖瓣少量反流	1	2021-10-14	0	0	左房及左心耳内未见血栓	1	2021-10-13	1	1.窦性心律 2.正常心电图	筛败	/	/	/	/	/	/	/	/		/	/
7	南昌大学第二附属医院	007	Patient privacy	夏珍	2021-09-24	1.阵发性心房颤动	1	2021-09-24	60	38	左室舒张末经45mm，左室收缩末经30mm	左房增大 肺静脉稍宽 二尖瓣轻中度反流，三尖瓣、主动脉轻度反流 左室舒张功能减退	1	2021-09-24	0	0	左心房及左心耳未见明显血栓 未见明显房缺	1	2021-09-22	2	1.窦性心动过缓 2.ST-T改变	筛败	/	/	/	/	/	/	/	/		/	/
