# Supplementary material for: Application of a circular-shaped pulsed field ablation catheter with magnetic sensors for pulmonary vein isolation: a multi-centre clinical study report
Source: Europace. 2024 Apr 8;26(4):euae068. doi: 10.1093/europace/euae068 (PMC10999647; doi:10.1093/europace/euae068)
Supplement: euae068_Supplementary_Data [file euae068_supplementary_data.zip › 01-PFA-Ablation parameters.xlsx]

## Sheet: 03Intergrated data
中心号	中心名称	筛选号	姓名缩写	手术日期	LPV次数	RPV次数	TOTAL	SVC/其它部位	参数	备注
1	华中科技大学同济医学院附属同济医院	001	Patient privacy	2021-07-08	21	51	72	右房	Confidential Data
1	华中科技大学同济医学院附属同济医院	002	Patient privacy	2021-07-08	30	30	60		Confidential Data
1	华中科技大学同济医学院附属同济医院	003	Patient privacy	2021-07-15	35	52	87		Confidential Data
1	华中科技大学同济医学院附属同济医院	004	Patient privacy	2021-07-15	43	40	83		Confidential Data
1	华中科技大学同济医学院附属同济医院	005	Patient privacy	2021-07-15	70	48	118		Confidential Data
1	华中科技大学同济医学院附属同济医院	006	Patient privacy	2021-07-15	33	34	67		Confidential Data
1	华中科技大学同济医学院附属同济医院	007	Patient privacy	2021-07-15	26	55	81		Confidential Data
1	华中科技大学同济医学院附属同济医院	008	Patient privacy	2021-07-19	64	43	107		Confidential Data
1	华中科技大学同济医学院附属同济医院	009	Patient privacy	2021-07-22	44	48	92		Confidential Data
1	华中科技大学同济医学院附属同济医院	010	Patient privacy	2021-07-22	49	53	102		Confidential Data
1	华中科技大学同济医学院附属同济医院	011	Patient privacy	2021-07-29	42	34	76		Confidential Data
1	华中科技大学同济医学院附属同济医院	012	Patient privacy	2021-07-26	72	70	142		Confidential Data
1	华中科技大学同济医学院附属同济医院	013	Patient privacy	2021-07-29	40	32	72		Confidential Data
1	华中科技大学同济医学院附属同济医院	014	Patient privacy	2021-07-30	49	22	71		Confidential Data
1	华中科技大学同济医学院附属同济医院	015	Patient privacy	2021-08-02	58	47	105	右房：三峡	Confidential Data
1	华中科技大学同济医学院附属同济医院	016	Patient privacy	2021-08-02	60	42	102		Confidential Data
1	华中科技大学同济医学院附属同济医院	017	Patient privacy	2021-08-02	60	44	104		Confidential Data
1	华中科技大学同济医学院附属同济医院	018	Patient privacy	2021-08-05	19	16	35		Confidential Data
1	华中科技大学同济医学院附属同济医院	019	Patient privacy	2021-08-05	45	32	77	上腔	Confidential Data
1	华中科技大学同济医学院附属同济医院	020	Patient privacy	2021-08-05	22	22	44	顶部线	Confidential Data
1	华中科技大学同济医学院附属同济医院	021	Patient privacy	2021-08-05	27	33	60	顶部线	Confidential Data
1	华中科技大学同济医学院附属同济医院	022	Patient privacy	2021-08-05	28	26	54		Confidential Data
1	华中科技大学同济医学院附属同济医院	023	Patient privacy	2021-08-05	21	22	43		Confidential Data
1	华中科技大学同济医学院附属同济医院	024	Patient privacy	2021-08-05	27	26	53		Confidential Data
1	华中科技大学同济医学院附属同济医院	025	Patient privacy	2021-08-23	29	35	64		Confidential Data
1	华中科技大学同济医学院附属同济医院	026	Patient privacy	2021-08-24	15	11	26		Confidential Data
1	华中科技大学同济医学院附属同济医院	027	Patient privacy	2021-08-26	15	28	43	三峡	Confidential Data
1	华中科技大学同济医学院附属同济医院	028	Patient privacy	2021-08-26	23	22	45		Confidential Data
1	华中科技大学同济医学院附属同济医院	029	Patient privacy	2021-08-30	29	22	51		Confidential Data
1	华中科技大学同济医学院附属同济医院	030	Patient privacy	2021-09-01	19	11	30		Confidential Data
1	华中科技大学同济医学院附属同济医院	031	Patient privacy	2021-09-01	19	17	36	BOX	Confidential Data
1	华中科技大学同济医学院附属同济医院	032	Patient privacy	2021-09-02	22	26	48		Confidential Data
1	华中科技大学同济医学院附属同济医院	033	Patient privacy	2021-09-06	20	17	37		Confidential Data
1	华中科技大学同济医学院附属同济医院	034	Patient privacy	2021-09-08	10	15	25		Confidential Data
1	华中科技大学同济医学院附属同济医院	035	Patient privacy	2021-09-09	29	28	57		Confidential Data
1	华中科技大学同济医学院附属同济医院	036	Patient privacy	2021-09-09	54	39	93		Confidential Data
1	华中科技大学同济医学院附属同济医院	037	Patient privacy	2021-09-13	41	28	69		Confidential Data
1	华中科技大学同济医学院附属同济医院	038	Patient privacy	2021-09-13	25	31	56	BOX	Confidential Data
1	华中科技大学同济医学院附属同济医院	039	Patient privacy	2021-09-14	23	19	42		Confidential Data
1	华中科技大学同济医学院附属同济医院	040	Patient privacy	2021-09-14	21	16	37		Confidential Data
1	华中科技大学同济医学院附属同济医院	041	Patient privacy	2021-09-16	47	41	88	BOX	Confidential Data
1	华中科技大学同济医学院附属同济医院	042	Patient privacy	2021-09-18	20	22	42	BOX	Confidential Data
1	华中科技大学同济医学院附属同济医院	043	Patient privacy	2021-09-26	46	34	80		Confidential Data
1	华中科技大学同济医学院附属同济医院	044	Patient privacy	2021-09-27	31	32	63		Confidential Data
1	华中科技大学同济医学院附属同济医院	045	Patient privacy	2021-09-28	23	18	41		Confidential Data
1	华中科技大学同济医学院附属同济医院	046	Patient privacy	2021-09-28	19	17	36		Confidential Data
1	华中科技大学同济医学院附属同济医院	047	Patient privacy	2021-09-29	46	44	90	BOX	Confidential Data
1	华中科技大学同济医学院附属同济医院	048	Patient privacy	2021-10-11	38	34	72	BOX	Confidential Data
1	华中科技大学同济医学院附属同济医院	049	Patient privacy	2021-10-12	17	18	35	BOX	Confidential Data
1	华中科技大学同济医学院附属同济医院	050	Patient privacy	2021-10-11	53	27	80		Confidential Data
1	华中科技大学同济医学院附属同济医院	051	Patient privacy	2021-10-14	32	27	59	BOX	Confidential Data
1	华中科技大学同济医学院附属同济医院	052	Patient privacy	2021-10-14	42	36	78		Confidential Data
1	华中科技大学同济医学院附属同济医院	053	Patient privacy	2021-10-18	37	36	73		Confidential Data
1	华中科技大学同济医学院附属同济医院	054	Patient privacy	2021-10-18	43	23	66	BOX	Confidential Data
02	中南大学湘雅二医院	001	Patient privacy	2021-11-04	18	32	50	6	Confidential Data
02	中南大学湘雅二医院	002	Patient privacy	2021-11-15	24	10	34	6	Confidential Data
02	中南大学湘雅二医院	003	Patient privacy	2021-11-16	20	11	31		Confidential Data
02	中南大学湘雅二医院	004	Patient privacy	2021-11-18	34	33	67	4	Confidential Data	SVC是上腔静脉
02	中南大学湘雅二医院	005	Patient privacy	2021-11-18	59	49	108	7	Confidential Data
02	中南大学湘雅二医院	006	Patient privacy	2021-11-18	44	19	63	6	Confidential Data
02	中南大学湘雅二医院	007	Patient privacy	2021-11-19	47	35	82	7	Confidential Data
02	中南大学湘雅二医院	008	Patient privacy	2021-11-19	45	28	73	11	Confidential Data
03	江西省人民医院	001	Patient privacy	2021-08-11	35	15	50		Confidential Data
03	江西省人民医院	002	Patient privacy	2021-08-11	38	20	58		Confidential Data
03	江西省人民医院	003	Patient privacy	2021-08-11	24	19	43		Confidential Data
03	江西省人民医院	004	Patient privacy	2021-08-11	24	16	40	3	Confidential Data
03	江西省人民医院	005	Patient privacy	2021-08-12	21	22	43		Confidential Data
03	江西省人民医院	006	Patient privacy	2021-08-11	44	29	73		Confidential Data
03	江西省人民医院	007	Patient privacy	2021-08-12	21	16	37		Confidential Data
03	江西省人民医院	008	Patient privacy	2021-08-18	27	37	64		Confidential Data
03	江西省人民医院	009	Patient privacy	2021-08-13	17	11	28		Confidential Data
03	江西省人民医院	011	Patient privacy	2021-08-18	25	23	48		Confidential Data
03	江西省人民医院	012	Patient privacy	2021-08-18	21	29	50		Confidential Data
03	江西省人民医院	013	Patient privacy	2021-08-19	21	26	47		Confidential Data
03	江西省人民医院	014	Patient privacy	2021-08-25	19	28	47		Confidential Data
03	江西省人民医院	015	Patient privacy	2021-08-25	27	20	47		Confidential Data
03	江西省人民医院	016	Patient privacy	2021-08-25	21	23	44		Confidential Data
03	江西省人民医院	017	Patient privacy	2021-08-26	44	27	71		Confidential Data
03	江西省人民医院	019	Patient privacy	2021-09-02	31	31	62		Confidential Data
03	江西省人民医院	020	Patient privacy	2021-09-08	40	37	77		Confidential Data
03	江西省人民医院	021	Patient privacy	2021-09-08	24	41	65		Confidential Data
03	江西省人民医院	022	Patient privacy	2021-09-08	37	42	79		Confidential Data
03	江西省人民医院	023	Patient privacy	2021-09-14	35	36	71		Confidential Data
03	江西省人民医院	024	Patient privacy	2021-09-15	55	54	109		Confidential Data
03	江西省人民医院	025	Patient privacy	2021-09-17	19	30	49	3	Confidential Data
03	江西省人民医院	026	Patient privacy	2021-09-30	54	64	118		Confidential Data
03	江西省人民医院	027	Patient privacy	2021-10-14	26	51	77		Confidential Data
03	江西省人民医院	029	Patient privacy	2021-10-14	29	44	73		Confidential Data
03	江西省人民医院	030	Patient privacy	2021-10-18	25	32	57	5	Confidential Data
03	江西省人民医院	031	Patient privacy	2021-10-20	54	38	92		Confidential Data
03	江西省人民医院	032	Patient privacy	2021-10-22	59	50	109		Confidential Data
03	江西省人民医院	033	Patient privacy	2021-10-28	31	13	44		Confidential Data
03	江西省人民医院	034	Patient privacy	2021-11-16	19	16	35		Confidential Data
03	江西省人民医院	035	Patient privacy	2021-11-17	40	35	75		Confidential Data
03	江西省人民医院	036	Patient privacy	2021-11-17	37	31	68		Confidential Data
05	厦门大学附属中山医院	001	Patient privacy	2021-09-09	22	38	60	8	Confidential Data
05	厦门大学附属中山医院	002	Patient privacy	2021-09-10	29	83	112		Confidential Data
05	厦门大学附属中山医院	003	Patient privacy	2021-09-10	21	19	40		Confidential Data
06	广西医科大学第二附属医院	001	Patient privacy	2021-08-12	17	18	35		Confidential Data
06	广西医科大学第二附属医院	002	Patient privacy	2021-08-12	35	22	57		Confidential Data
06	广西医科大学第二附属医院	003	Patient privacy	2021-08-17	24	29	53		Confidential Data
06	广西医科大学第二附属医院	004	Patient privacy	2021-08-17	55	30	85		Confidential Data
06	广西医科大学第二附属医院	005	Patient privacy	2021-08-17	22	29	51		Confidential Data
06	广西医科大学第二附属医院	006	Patient privacy	2021-08-17	33	24	57		Confidential Data
06	广西医科大学第二附属医院	007	Patient privacy	2021-08-23	32	24	56		Confidential Data
06	广西医科大学第二附属医院	008	Patient privacy	2021-08-26	58	42	100		Confidential Data	top15
06	广西医科大学第二附属医院	009	Patient privacy	2021-08-30	56	46	102		Confidential Data
06	广西医科大学第二附属医院	010	Patient privacy	2021-08-27	44	44	88		Confidential Data	top20
06	广西医科大学第二附属医院	011	Patient privacy	2021-08-27	30	23	53		Confidential Data
06	广西医科大学第二附属医院	012	Patient privacy	2021-08-30	42	60	102		Confidential Data	box22
06	广西医科大学第二附属医院	013	Patient privacy	2021-09-02	39	43	82		Confidential Data
06	广西医科大学第二附属医院	014	Patient privacy	2021-09-09	16	16	32		Confidential Data
06	广西医科大学第二附属医院	015	Patient privacy	2021-09-09	22	37	59		Confidential Data
06	广西医科大学第二附属医院	016	Patient privacy	2021-09-14	22	40	62		Confidential Data
06	广西医科大学第二附属医院	017	Patient privacy	2021-09-14	50	34	84		Confidential Data
06	广西医科大学第二附属医院	018	Patient privacy	2021-09-24	55	56	111		Confidential Data
06	广西医科大学第二附属医院	019	Patient privacy	2021-09-24	52	24	76		Confidential Data
06	广西医科大学第二附属医院	020	Patient privacy	2021-10-09	28	20	48		Confidential Data
06	广西医科大学第二附属医院	021	Patient privacy	2021-10-11	52	18	70		Confidential Data
06	广西医科大学第二附属医院	022	Patient privacy	2021-10-26	27	26	53		Confidential Data
06	广西医科大学第二附属医院	023	Patient privacy	2021-10-26	58	31	89		Confidential Data
06	广西医科大学第二附属医院	024	Patient privacy	2021-10-29	40	42	82		Confidential Data
06	广西医科大学第二附属医院	025	Patient privacy	2021-11-16	57	34	91		Confidential Data
06	广西医科大学第二附属医院	026	Patient privacy	2021-11-16	25	18	43		Confidential Data
07	南昌大学第二附属医院	001	Patient privacy	2021-09-07	24	50	74		Confidential Data
07	南昌大学第二附属医院	002	Patient privacy	2021-09-09	39	55	94		Confidential Data
07	南昌大学第二附属医院	003	Patient privacy	2021-09-16	68	65	133	3	Confidential Data
07	南昌大学第二附属医院	004	Patient privacy	2021-09-18	60	113	173	4	Confidential Data
07	南昌大学第二附属医院	005	Patient privacy	2021-09-23	62	78	140		Confidential Data
07	南昌大学第二附属医院	006	Patient privacy	2021-09-24	125	135	260		Confidential Data
07	南昌大学第二附属医院	008	Patient privacy	2021-10-11	43	40	83		Confidential Data
07	南昌大学第二附属医院	009	Patient privacy	2021-10-11	46	42	88		Confidential Data
07	南昌大学第二附属医院	010	Patient privacy	2021-10-09	95	84	179		Confidential Data
07	南昌大学第二附属医院	011	Patient privacy	2021-10-09	79	59	138		Confidential Data
07	南昌大学第二附属医院	012	Patient privacy	2021-10-16	74	185	259		Confidential Data
07	南昌大学第二附属医院	013	Patient privacy	2021-10-16	96	56	152	5	Confidential Data
07	南昌大学第二附属医院	014	Patient privacy	2021-10-16	102	86	188		Confidential Data
07	南昌大学第二附属医院	015	Patient privacy	2021-10-21	69	63	132		Confidential Data
07	南昌大学第二附属医院	016	Patient privacy	2021-10-23	41	46	87		Confidential Data
07	南昌大学第二附属医院	017	Patient privacy	2021-10-23	39	36	75		Confidential Data
07	南昌大学第二附属医院	018	Patient privacy	2021-10-28	51	45	96	11	Confidential Data
07	南昌大学第二附属医院	019	Patient privacy	2021-10-29	55	61	116		Confidential Data
07	南昌大学第二附属医院	020	Patient privacy	2021-11-04	33	38	71		Confidential Data
07	南昌大学第二附属医院	021	Patient privacy	2021-11-04	46	55	101		Confidential Data
07	南昌大学第二附属医院	022	Patient privacy	2021-11-04	83	76	159	4	Confidential Data
07	南昌大学第二附属医院	023	Patient privacy	2021-11-09	88	79	167		Confidential Data
07	南昌大学第二附属医院	024	Patient privacy	2021-11-12	41	27	68		Confidential Data
07	南昌大学第二附属医院	025	Patient privacy	2021-11-13	117	77	194	4	Confidential Data
07	南昌大学第二附属医院	026	Patient privacy	2021-11-18	77	65	142		Confidential Data
07	南昌大学第二附属医院	027	Patient privacy	2021-11-18	46	30	76		Confidential Data
07	南昌大学第二附属医院	028	Patient privacy	2021-11-20	144	82	226		Confidential Data
